# Supplementary material for: 6-Bromo-3-hydr­oxy-4-oxo-2-phenyl-4H-chromene-8-carboxylic acid dimethyl­formamide disolvate
Source: Acta Crystallogr Sect E Struct Rep Online. 2008 Jul 5;64(Pt 8):o1415. doi: 10.1107/S1600536808019454 (PMC2962049; doi:10.1107/S1600536808019454)
Supplement: Supplementary file 1 [file e-64-o1415-sup1.cif]

##############################################################################
###                                                                        ###
###        Electronic paper (Acta Crystallographica Section E)             ###
###                                                                        ###
##############################################################################
#                                                                            #
# This CIF contains the data in a paper accepted for publication in Acta     #
# Crystallographica Section E. It conforms to the requirements of Notes      #
# for Authors for Section E, and has been peer reviewed under the auspices   #
# of the IUCr Commission on Journals.                                        #
#                                                                            #
# Full details of the Crystallographic Information File format               #
# are given in the paper "The Crystallographic Information File (CIF):       #
# a New Standard Archive File for Crystallography" by S. R. Hall, F. H.      #
# Allen and I. D. Brown [Acta Cryst. (1991), A47, 655-685].                  #
#                                                                            #
# The current version of the core CIF dictionary is obtainable from          #
# ftp://ftp.iucr.org/pub/cif_core.dic. The current version number is 2.4.    #
#                                                                            #
# Software is freely available for graphical display of the structure(s) in  #
# this CIF.  For information consult the CIF home page http://www.iucr.org/  #
# cif/home.html                                                              #
#                                                                            #
# This file may be used for bona fide research purposes within the           #
# scientific community so long as proper attribution is given to the journal # 
# article from which it was obtained.                                        #
#                                                                            #
##############################################################################
                                             
data_global
_audit_creation_method     'form.cif (version 2.0)'
_journal_data_validation_number     ?
_journal_date_recd_electronic     2008-06-17
_journal_date_accepted     2008-06-26
_journal_name_full     'Acta Crystallographica, Section E'
_journal_year     2008
_journal_volume     64
_journal_issue      8
_journal_page_first     o1415
_journal_page_last     o1415
_journal_paper_category     QO
_journal_coeditor_code     DN2358
_publ_contact_author_name     'Hui-Liang Wen'
_publ_contact_author_address
;
Department of Chemistry
Nanchang University
Nanchang 330031
People's Republic of China
State Key Laboratory of Food Science And Technology
Nanchang University
Nanchang 330047
People's Republic of China
;
_publ_contact_author_email     hlwen70@163.com
_publ_contact_author_fax     86-791-8305786
_publ_contact_author_phone     86-791-8334576
_publ_section_title
;
6-Bromo-3-hydroxy-4-oxo-2-phenyl-4<i>H</i>-chromene-8-carboxylic acid
dimethylformamide solvate
;
loop_
    _publ_author_name
    _publ_author_footnote
    _publ_author_address
    'Hui-Liang Wen' ?
;
Department of Chemistry
Nanchang University
Nanchang 330031
People's Republic of China
State Key Laboratory of Food Science and Technology
Nanchang University
Nanchang 330047
People's Republic of China
;
    'Dan-Dan Chen' ?
;
Department of Chemistry
Nanchang University
Nanchang 330031
People's Republic of China
;
    'Chong-Bo Liu' ?
;
College of Environmental and Chemical Engineering
Nanchang University of Aeronautics
Nanchang 330063
People's Republic of China
;
data_I
_audit_creation_method     SHELXL-97
_chemical_name_systematic
;
6-Bromo-3-hydroxy-4-oxo-2-phenyl-4<i>H</i>-chromene-8-carboxylic acid
dimethylformamide solvate
;
_chemical_name_common     ?
_chemical_formula_moiety     'C16 H9 Br O5, 2(C3 H7 N O)'
_chemical_formula_sum     'C22 H23 Br N2 O7'
_chemical_formula_iupac     'C16 H9 Br O5, 2C3 H7 N O'
_chemical_formula_weight     507.33
_chemical_melting_point     ?
_symmetry_cell_setting     Monoclinic
_symmetry_space_group_name_H-M     P2(1)/n
_symmetry_space_group_name_Hall     '-P 2yn'
loop_
    _symmetry_equiv_pos_as_xyz
    'x, y, z'
    '-x+1/2, y+1/2, -z+1/2'
    '-x, -y, -z'
    'x-1/2, -y-1/2, z-1/2'
_cell_length_a     10.489(2)
_cell_length_b     11.470(2)
_cell_length_c     18.803(4)
_cell_angle_alpha     90.00
_cell_angle_beta     92.127(3)
_cell_angle_gamma     90.00
_cell_volume     2260.6(8)
_cell_formula_units_Z     4
_cell_measurement_reflns_used     3645
_cell_measurement_theta_min     2.63
_cell_measurement_theta_max     23.52
_cell_measurement_temperature     294(2)
_exptl_crystal_description     block
_exptl_crystal_colour     yellow
_exptl_crystal_size_max     0.49
_exptl_crystal_size_mid     0.38
_exptl_crystal_size_min     0.17
_exptl_crystal_density_diffrn     1.491
_exptl_crystal_density_meas     ?
_exptl_crystal_density_method     'not measured'
_exptl_crystal_F_000     1040
_exptl_absorpt_coefficient_mu     1.864
_exptl_absorpt_correction_type     multi-scan
_exptl_absorpt_process_details     '(SADABS; Sheldrick, 1996)'
_exptl_absorpt_correction_T_min     0.4620
_exptl_absorpt_correction_T_max     0.7423
_exptl_special_details
;
;
_diffrn_ambient_temperature     294(2)
_diffrn_radiation_type     MoK\a
_diffrn_radiation_wavelength     0.71073
_diffrn_radiation_source     'fine-focus sealed tube'
_diffrn_radiation_monochromator     graphite
_diffrn_measurement_device_type     'Bruker SMART CCD'
_diffrn_measurement_method     '\f and \w scans'
_diffrn_detector_area_resol_mean     ?
_diffrn_reflns_number     14295
_diffrn_reflns_av_R_equivalents     0.0279
_diffrn_reflns_av_sigmaI/netI     0.0296
_diffrn_reflns_theta_min     2.63
_diffrn_reflns_theta_max     25.50
_diffrn_reflns_theta_full     25.50
_diffrn_measured_fraction_theta_max     0.998
_diffrn_measured_fraction_theta_full     0.998
_diffrn_reflns_limit_h_min     -12
_diffrn_reflns_limit_h_max     11
_diffrn_reflns_limit_k_min     -13
_diffrn_reflns_limit_k_max     13
_diffrn_reflns_limit_l_min     -22
_diffrn_reflns_limit_l_max     22
_diffrn_standards_number     0
_diffrn_standards_interval_count     ?
_diffrn_standards_interval_time     ?
_diffrn_standards_decay_%     ?
_refine_special_details
;
Refinement of <i>F</i>^2^ against ALL reflections. The weighted <i>R</i>-factor
<i>wR</i> and goodness of fit <i>S</i> are based on <i>F</i>^2^, conventional
<i>R</i>-factors <i>R</i> are based on <i>F</i>, with <i>F</i> set to zero for
negative <i>F</i>^2^. The threshold expression of <i>F</i>^2^ >
\s(<i>F</i>^2^) is used only for calculating <i>R</i>-factors(gt) <i>etc</i>.
and is not relevant to the choice of reflections for refinement.
<i>R</i>-factors based on <i>F</i>^2^ are statistically about twice as large
as those based on <i>F</i>, and <i>R</i>- factors based on ALL data will be
even larger.
;
_reflns_number_total     4203
_reflns_number_gt     2889
_reflns_threshold_expression     'I>2\s(I)'
_refine_ls_structure_factor_coef     Fsqd
_refine_ls_matrix_type     full
_refine_ls_R_factor_all     0.0636
_refine_ls_R_factor_gt     0.0356
_refine_ls_wR_factor_gt     0.0843
_refine_ls_wR_factor_ref     0.0975
_refine_ls_goodness_of_fit_ref     0.995
_refine_ls_restrained_S_all     0.995
_refine_ls_number_reflns     4203
_refine_ls_number_parameters     294
_refine_ls_number_restraints     0
_refine_ls_hydrogen_treatment     constr
_refine_ls_weighting_scheme     calc
_refine_ls_weighting_details
         'calc w=1/[\s^2^(Fo^2^)+(0.0482P)^2^+0.6824P] where P=(Fo^2^+2Fc^2^)/3'
_atom_sites_solution_hydrogens     geom
_atom_sites_solution_primary     direct
_atom_sites_solution_secondary     difmap
_refine_ls_shift/su_max     0.017
_refine_ls_shift/su_mean     0.000
_refine_diff_density_max     0.324
_refine_diff_density_min     -0.345
_refine_ls_extinction_method     none
_refine_ls_extinction_coef     ?
loop_
    _atom_type_symbol
    _atom_type_description
    _atom_type_scat_dispersion_real
    _atom_type_scat_dispersion_imag
    _atom_type_scat_source
    'C' 'C' 0.0033 0.0016
                         'International Tables Vol C Tables 4.2.6.8 and 6.1.1.4'
    'H' 'H' 0.0000 0.0000
                         'International Tables Vol C Tables 4.2.6.8 and 6.1.1.4'
    'N' 'N' 0.0061 0.0033
                         'International Tables Vol C Tables 4.2.6.8 and 6.1.1.4'
    'O' 'O' 0.0106 0.0060
                         'International Tables Vol C Tables 4.2.6.8 and 6.1.1.4'
    'Br' 'Br' -0.2901 2.4595
                         'International Tables Vol C Tables 4.2.6.8 and 6.1.1.4'
_computing_data_collection     'SMART (Bruker, 1998)'
_computing_cell_refinement     'SAINT (Bruker, 1998)'
_computing_data_reduction     'SAINT'
_computing_structure_solution     'SHELXS97 (Sheldrick, 2008)'
_computing_structure_refinement     'SHELXL97 (Sheldrick, 2008)'
_computing_molecular_graphics
       'ORTEPIII (Burnett & Johnson,1996); ORTEP-3 for Windows (Farrugia, 1997)'
_computing_publication_material     'SHELXL97 (Sheldrick, 2008)'
loop_
    _atom_site_type_symbol
    _atom_site_label
    _atom_site_fract_x
    _atom_site_fract_y
    _atom_site_fract_z
    _atom_site_U_iso_or_equiv
    _atom_site_adp_type
    _atom_site_calc_flag
    _atom_site_refinement_flags
    _atom_site_occupancy
    _atom_site_disorder_assembly
    _atom_site_disorder_group
    Br Br1 0.06013(3) 0.88028(2) 0.582768(19) 0.07113(15) Uani d . 1 . .
    O O1 -0.0368(2) 0.44074(18) 0.65009(12) 0.0911(8) Uani d . 1 . .
    O O2 0.06856(17) 0.31912(16) 0.58290(9) 0.0577(5) Uani d . 1 . .
    H H2A 0.0279 0.2704 0.6046 0.087 Uiso calc R 1 . .
    O O3 0.24560(16) 0.40314(13) 0.50359(9) 0.0460(4) Uani d . 1 . .
    O O4 0.41242(18) 0.68075(16) 0.41187(10) 0.0652(6) Uani d . 1 . .
    O O5 0.49923(18) 0.46087(15) 0.38343(11) 0.0610(5) Uani d . 1 . .
    H H5 0.5303 0.5237 0.3727 0.091 Uiso calc R 1 . .
    C C1 0.1082(2) 0.5216(2) 0.57023(13) 0.0439(6) Uani d . 1 . .
    C C2 0.0684(2) 0.6327(2) 0.58763(14) 0.0517(7) Uani d . 1 . .
    H H2 0.0041 0.6416 0.6199 0.062 Uiso calc R 1 . .
    C C3 0.1222(2) 0.7312(2) 0.55796(14) 0.0495(7) Uani d . 1 . .
    C C4 0.2183(2) 0.7207(2) 0.51073(14) 0.0485(6) Uani d . 1 . .
    H H4 0.2544 0.7869 0.4912 0.058 Uiso calc R 1 . .
    C C5 0.2615(2) 0.6101(2) 0.49221(13) 0.0422(6) Uani d . 1 . .
    C C6 0.2067(2) 0.5112(2) 0.52147(12) 0.0411(6) Uani d . 1 . .
    C C7 0.3634(2) 0.5972(2) 0.44191(14) 0.0456(6) Uani d . 1 . .
    C C8 0.4030(2) 0.4787(2) 0.42805(13) 0.0443(6) Uani d . 1 . .
    C C9 0.3421(2) 0.3864(2) 0.45729(13) 0.0429(6) Uani d . 1 . .
    C C10 0.0406(3) 0.4222(2) 0.60528(14) 0.0518(7) Uani d . 1 . .
    C C11 0.3633(2) 0.2608(2) 0.44578(13) 0.0442(6) Uani d . 1 . .
    C C12 0.4628(3) 0.2186(3) 0.40674(19) 0.0821(11) Uani d . 1 . .
    H H12 0.5188 0.2708 0.3865 0.099 Uiso calc R 1 . .
    C C13 0.4800(4) 0.1012(3) 0.3976(2) 0.0944(13) Uani d . 1 . .
    H H13 0.5482 0.0752 0.3716 0.113 Uiso calc R 1 . .
    C C14 0.3998(3) 0.0217(2) 0.42550(17) 0.0686(9) Uani d . 1 . .
    H H14 0.4114 -0.0578 0.4184 0.082 Uiso calc R 1 . .
    C C15 0.3021(3) 0.0619(2) 0.46419(18) 0.0736(9) Uani d . 1 . .
    H H15 0.2464 0.0089 0.4839 0.088 Uiso calc R 1 . .
    C C16 0.2840(3) 0.1793(2) 0.47476(16) 0.0629(8) Uani d . 1 . .
    H H16 0.2169 0.2041 0.5020 0.075 Uiso calc R 1 . .
    N N1 -0.2166(3) 0.1136(2) 0.71663(13) 0.0631(7) Uani d . 1 . .
    O O6 -0.0563(2) 0.15290(18) 0.64329(11) 0.0722(6) Uani d . 1 . .
    C C17 -0.1516(3) 0.1828(3) 0.67549(16) 0.0626(8) Uani d . 1 . .
    H H17 -0.1792 0.2595 0.6703 0.075 Uiso calc R 1 . .
    C C18 -0.3276(4) 0.1567(3) 0.7524(2) 0.0983(13) Uani d . 1 . .
    H H18A -0.3072 0.1649 0.8024 0.147 Uiso calc R 1 . .
    H H18B -0.3968 0.1026 0.7456 0.147 Uiso calc R 1 . .
    H H18C -0.3521 0.2311 0.7329 0.147 Uiso calc R 1 . .
    C C19 -0.1781(3) -0.0070(3) 0.72818(18) 0.0840(10) Uani d . 1 . .
    H H19A -0.2251 -0.0565 0.6955 0.126 Uiso calc R 1 . .
    H H19B -0.1953 -0.0294 0.7761 0.126 Uiso calc R 1 . .
    H H19C -0.0885 -0.0147 0.7206 0.126 Uiso calc R 1 . .
    N N2 0.7254(2) 0.78411(18) 0.28823(12) 0.0554(6) Uani d . 1 . .
    O O7 0.6435(2) 0.60874(17) 0.31631(12) 0.0773(7) Uani d . 1 . .
    C C20 0.6539(3) 0.7141(3) 0.32545(16) 0.0642(8) Uani d . 1 . .
    H H20 0.6076 0.7473 0.3615 0.077 Uiso calc R 1 . .
    C C21 0.7365(4) 0.9061(3) 0.3036(3) 0.1108(15) Uani d . 1 . .
    H H21A 0.6909 0.9239 0.3456 0.166 Uiso calc R 1 . .
    H H21B 0.7012 0.9503 0.2642 0.166 Uiso calc R 1 . .
    H H21C 0.8248 0.9260 0.3113 0.166 Uiso calc R 1 . .
    C C22 0.8037(3) 0.7385(3) 0.23293(16) 0.0746(9) Uani d . 1 . .
    H H22A 0.8853 0.7160 0.2532 0.112 Uiso calc R 1 . .
    H H22B 0.8151 0.7974 0.1975 0.112 Uiso calc R 1 . .
    H H22C 0.7626 0.6718 0.2114 0.112 Uiso calc R 1 . .
loop_
    _atom_site_aniso_label
    _atom_site_aniso_U_11
    _atom_site_aniso_U_22
    _atom_site_aniso_U_33
    _atom_site_aniso_U_12
    _atom_site_aniso_U_13
    _atom_site_aniso_U_23
    Br1 0.0723(2) 0.04462(18) 0.0983(3) 0.00670(14) 0.02689(18) -0.00929(15)
    O1 0.1120(19) 0.0564(13) 0.1106(18) -0.0065(12) 0.0794(16) -0.0021(12)
    O2 0.0641(13) 0.0440(11) 0.0672(12) -0.0095(9) 0.0321(10) 0.0013(9)
    O3 0.0491(10) 0.0358(9) 0.0546(10) -0.0028(7) 0.0219(8) 0.0004(7)
    O4 0.0696(14) 0.0428(11) 0.0860(14) -0.0029(9) 0.0389(11) 0.0106(10)
    O5 0.0621(13) 0.0421(10) 0.0814(13) -0.0017(9) 0.0392(10) 0.0058(9)
    C1 0.0440(15) 0.0429(14) 0.0454(14) -0.0045(11) 0.0098(12) 0.0000(11)
    C2 0.0483(16) 0.0522(16) 0.0557(16) -0.0010(12) 0.0179(13) -0.0043(12)
    C3 0.0501(16) 0.0402(14) 0.0587(17) 0.0007(12) 0.0073(13) -0.0050(12)
    C4 0.0486(16) 0.0375(13) 0.0600(17) -0.0043(11) 0.0085(13) 0.0032(12)
    C5 0.0411(14) 0.0389(13) 0.0472(14) -0.0012(11) 0.0078(11) 0.0025(11)
    C6 0.0411(14) 0.0372(13) 0.0455(14) -0.0011(11) 0.0080(11) -0.0015(11)
    C7 0.0425(15) 0.0412(14) 0.0540(15) -0.0033(11) 0.0125(12) 0.0060(11)
    C8 0.0413(15) 0.0429(14) 0.0494(14) -0.0025(11) 0.0131(12) 0.0040(11)
    C9 0.0401(14) 0.0432(13) 0.0460(14) -0.0022(11) 0.0116(11) 0.0022(11)
    C10 0.0528(17) 0.0501(15) 0.0537(16) -0.0041(13) 0.0197(14) -0.0009(12)
    C11 0.0448(15) 0.0383(13) 0.0500(15) -0.0009(11) 0.0102(12) -0.0001(11)
    C12 0.083(2) 0.0446(16) 0.123(3) -0.0012(15) 0.061(2) 0.0002(17)
    C13 0.099(3) 0.0519(19) 0.137(3) 0.0085(18) 0.070(3) -0.0067(19)
    C14 0.079(2) 0.0396(16) 0.089(2) 0.0024(15) 0.0210(18) -0.0071(15)
    C15 0.085(2) 0.0397(15) 0.099(2) -0.0087(16) 0.0338(19) 0.0043(16)
    C16 0.069(2) 0.0440(15) 0.078(2) -0.0023(14) 0.0344(16) -0.0023(14)
    N1 0.0694(17) 0.0582(15) 0.0630(15) -0.0122(12) 0.0213(13) 0.0075(11)
    O6 0.0710(15) 0.0588(12) 0.0889(15) -0.0066(10) 0.0320(12) 0.0131(11)
    C17 0.064(2) 0.0532(17) 0.072(2) -0.0080(15) 0.0209(16) 0.0106(15)
    C18 0.096(3) 0.088(3) 0.114(3) -0.014(2) 0.057(2) 0.004(2)
    C19 0.104(3) 0.064(2) 0.084(2) -0.0043(19) 0.016(2) 0.0247(18)
    N2 0.0544(14) 0.0404(12) 0.0727(15) -0.0045(10) 0.0200(12) 0.0015(11)
    O7 0.0906(17) 0.0485(13) 0.0959(16) -0.0178(10) 0.0453(13) -0.0037(10)
    C20 0.065(2) 0.0550(18) 0.075(2) -0.0054(15) 0.0276(16) -0.0033(15)
    C21 0.114(3) 0.0420(18) 0.180(4) -0.0070(19) 0.056(3) -0.007(2)
    C22 0.087(2) 0.072(2) 0.067(2) -0.0156(17) 0.0320(18) -0.0041(16)
_geom_special_details
;
 All esds (except the esd in the dihedral angle between two l.s. planes)
 are estimated using the full covariance matrix.  The cell esds are taken
 into account individually in the estimation of esds in distances, angles
 and torsion angles; correlations between esds in cell parameters are only
 used when they are defined by crystal symmetry.  An approximate (isotropic)
 treatment of cell esds is used for estimating esds involving l.s. planes.
;
loop_
    _geom_bond_atom_site_label_1
    _geom_bond_atom_site_label_2
    _geom_bond_site_symmetry_2
    _geom_bond_distance
    _geom_bond_publ_flag
    Br1 C3 . 1.894(2) ?
    O1 C10 . 1.210(3) ?
    O2 C10 . 1.293(3) ?
    O2 H2A . 0.8200 ?
    O3 C6 . 1.351(3) ?
    O3 C9 . 1.372(3) ?
    O4 C7 . 1.235(3) ?
    O5 C8 . 1.352(3) ?
    O5 H5 . 0.8200 ?
    C1 C2 . 1.384(3) ?
    C1 C6 . 1.412(3) ?
    C1 C10 . 1.507(3) ?
    C2 C3 . 1.389(4) ?
    C2 H2 . 0.9300 ?
    C3 C4 . 1.373(3) ?
    C4 C5 . 1.396(3) ?
    C4 H4 . 0.9300 ?
    C5 C6 . 1.394(3) ?
    C5 C7 . 1.460(3) ?
    C7 C8 . 1.447(3) ?
    C8 C9 . 1.363(3) ?
    C9 C11 . 1.475(3) ?
    C11 C16 . 1.377(3) ?
    C11 C12 . 1.386(4) ?
    C12 C13 . 1.371(4) ?
    C12 H12 . 0.9300 ?
    C13 C14 . 1.359(4) ?
    C13 H13 . 0.9300 ?
    C14 C15 . 1.359(4) ?
    C14 H14 . 0.9300 ?
    C15 C16 . 1.376(4) ?
    C15 H15 . 0.9300 ?
    C16 H16 . 0.9300 ?
    N1 C17 . 1.316(3) ?
    N1 C18 . 1.453(4) ?
    N1 C19 . 1.455(4) ?
    O6 C17 . 1.236(3) ?
    C17 H17 . 0.9300 ?
    C18 H18A . 0.9600 ?
    C18 H18B . 0.9600 ?
    C18 H18C . 0.9600 ?
    C19 H19A . 0.9600 ?
    C19 H19B . 0.9600 ?
    C19 H19C . 0.9600 ?
    N2 C20 . 1.318(3) ?
    N2 C21 . 1.433(4) ?
    N2 C22 . 1.447(3) ?
    O7 C20 . 1.225(3) ?
    C20 H20 . 0.9300 ?
    C21 H21A . 0.9600 ?
    C21 H21B . 0.9600 ?
    C21 H21C . 0.9600 ?
    C22 H22A . 0.9600 ?
    C22 H22B . 0.9600 ?
    C22 H22C . 0.9600 ?
loop_
    _geom_angle_atom_site_label_1
    _geom_angle_atom_site_label_2
    _geom_angle_atom_site_label_3
    _geom_angle_site_symmetry_1
    _geom_angle_site_symmetry_3
    _geom_angle
    _geom_angle_publ_flag
    C10 O2 H2A . . 109.5 ?
    C6 O3 C9 . . 121.48(18) ?
    C8 O5 H5 . . 109.5 ?
    C2 C1 C6 . . 117.8(2) ?
    C2 C1 C10 . . 116.2(2) ?
    C6 C1 C10 . . 126.0(2) ?
    C1 C2 C3 . . 121.6(2) ?
    C1 C2 H2 . . 119.2 ?
    C3 C2 H2 . . 119.2 ?
    C4 C3 C2 . . 120.5(2) ?
    C4 C3 Br1 . . 120.38(19) ?
    C2 C3 Br1 . . 119.14(19) ?
    C3 C4 C5 . . 119.6(2) ?
    C3 C4 H4 . . 120.2 ?
    C5 C4 H4 . . 120.2 ?
    C6 C5 C4 . . 119.9(2) ?
    C6 C5 C7 . . 119.7(2) ?
    C4 C5 C7 . . 120.4(2) ?
    O3 C6 C5 . . 121.0(2) ?
    O3 C6 C1 . . 118.3(2) ?
    C5 C6 C1 . . 120.6(2) ?
    O4 C7 C8 . . 121.3(2) ?
    O4 C7 C5 . . 123.0(2) ?
    C8 C7 C5 . . 115.7(2) ?
    O5 C8 C9 . . 120.3(2) ?
    O5 C8 C7 . . 118.7(2) ?
    C9 C8 C7 . . 120.9(2) ?
    C8 C9 O3 . . 121.0(2) ?
    C8 C9 C11 . . 128.6(2) ?
    O3 C9 C11 . . 110.38(19) ?
    O1 C10 O2 . . 123.6(2) ?
    O1 C10 C1 . . 120.7(2) ?
    O2 C10 C1 . . 115.7(2) ?
    C16 C11 C12 . . 116.8(2) ?
    C16 C11 C9 . . 120.6(2) ?
    C12 C11 C9 . . 122.7(2) ?
    C13 C12 C11 . . 121.0(3) ?
    C13 C12 H12 . . 119.5 ?
    C11 C12 H12 . . 119.5 ?
    C14 C13 C12 . . 121.6(3) ?
    C14 C13 H13 . . 119.2 ?
    C12 C13 H13 . . 119.2 ?
    C15 C14 C13 . . 118.0(3) ?
    C15 C14 H14 . . 121.0 ?
    C13 C14 H14 . . 121.0 ?
    C14 C15 C16 . . 121.4(3) ?
    C14 C15 H15 . . 119.3 ?
    C16 C15 H15 . . 119.3 ?
    C15 C16 C11 . . 121.2(3) ?
    C15 C16 H16 . . 119.4 ?
    C11 C16 H16 . . 119.4 ?
    C17 N1 C18 . . 120.6(3) ?
    C17 N1 C19 . . 120.9(3) ?
    C18 N1 C19 . . 118.5(3) ?
    O6 C17 N1 . . 124.5(3) ?
    O6 C17 H17 . . 117.7 ?
    N1 C17 H17 . . 117.7 ?
    N1 C18 H18A . . 109.5 ?
    N1 C18 H18B . . 109.5 ?
    H18A C18 H18B . . 109.5 ?
    N1 C18 H18C . . 109.5 ?
    H18A C18 H18C . . 109.5 ?
    H18B C18 H18C . . 109.5 ?
    N1 C19 H19A . . 109.5 ?
    N1 C19 H19B . . 109.5 ?
    H19A C19 H19B . . 109.5 ?
    N1 C19 H19C . . 109.5 ?
    H19A C19 H19C . . 109.5 ?
    H19B C19 H19C . . 109.5 ?
    C20 N2 C21 . . 122.1(3) ?
    C20 N2 C22 . . 120.7(2) ?
    C21 N2 C22 . . 117.0(2) ?
    O7 C20 N2 . . 125.2(3) ?
    O7 C20 H20 . . 117.4 ?
    N2 C20 H20 . . 117.4 ?
    N2 C21 H21A . . 109.5 ?
    N2 C21 H21B . . 109.5 ?
    H21A C21 H21B . . 109.5 ?
    N2 C21 H21C . . 109.5 ?
    H21A C21 H21C . . 109.5 ?
    H21B C21 H21C . . 109.5 ?
    N2 C22 H22A . . 109.5 ?
    N2 C22 H22B . . 109.5 ?
    H22A C22 H22B . . 109.5 ?
    N2 C22 H22C . . 109.5 ?
    H22A C22 H22C . . 109.5 ?
    H22B C22 H22C . . 109.5 ?
loop_
    _geom_hbond_atom_site_label_D
    _geom_hbond_atom_site_label_H
    _geom_hbond_atom_site_label_A
    _geom_hbond_site_symmetry_A
    _geom_hbond_distance_DH
    _geom_hbond_distance_HA
    _geom_hbond_distance_DA
    _geom_hbond_angle_DHA
    O2 H2A O6 . 0.82 1.78 2.598(2) 173.2
    O5 H5 O7 . 0.82 1.89 2.627(2) 148.8
    O5 H5 O4 . 0.82 2.32 2.741(3) 112.5
