# Supplementary material for: 6-Bromo-3-hydr­oxy-4-oxo-2-phenyl-4H-chromene-8-carboxylic acid dimethyl­formamide disolvate
Source: Acta Crystallogr Sect E Struct Rep Online. 2008 Jul 5;64(Pt 8):o1415. doi: 10.1107/S1600536808019454 (PMC2962049; doi:10.1107/S1600536808019454)
Supplement: Supplementary file 2 [file e-64-o1415-Isup2.hkl]

# 
# h,k,l, Fc-squared, Fo-squared, sigma(Fo-squared) and status flag 
# 
data_I
_shelx_title ' B in P2(1)/n' 
_shelx_refln_list_code          4 
_shelx_F_calc_maximum      614.12 
_exptl_crystal_F_000      1040.00 
_reflns_d_resolution_high  0.8255 
 
loop_ 
 _symmetry_equiv_pos_as_xyz 
 'x, y, z' 
 '-x+1/2, y+1/2, -z+1/2' 
 '-x, -y, -z' 
 'x-1/2, -y-1/2, z-1/2' 
 
_cell_length_a    10.4893 
_cell_length_b    11.4696 
_cell_length_c    18.8027 
_cell_angle_alpha  90.000 
_cell_angle_beta   92.127 
_cell_angle_gamma  90.000 
 
_shelx_F_squared_multiplier     1.000 
 
loop_ 
 _refln_index_h 
 _refln_index_k 
 _refln_index_l 
 _refln_F_squared_calc 
 _refln_F_squared_meas 
 _refln_F_squared_sigma 
 _refln_observed_status 
   2   0   0      222.88      254.29      9.00 o 
   4   0   0      743.94      646.44     20.80 o 
   6   0   0     3565.72     3718.72     81.66 o 
   8   0   0      738.74      694.56     31.36 o 
  10   0   0      505.93      544.60     34.46 o 
  12   0   0       12.19        0.62     21.73 o 
   1   1   0     4297.64     4279.15     86.32 o 
   2   1   0    20461.60    21567.50    232.95 o 
   3   1   0       41.38       42.33      3.59 o 
   4   1   0      779.55      736.47     13.46 o 
   5   1   0      590.53      568.99     12.84 o 
   6   1   0     1477.10     1498.42     40.67 o 
   7   1   0       15.91       28.57     11.02 o 
   8   1   0      108.74      102.98     18.32 o 
   9   1   0      490.53      522.34     20.85 o 
  10   1   0       30.57       28.02     13.61 o 
  11   1   0       13.97        6.70     14.25 o 
  12   1   0      175.68      140.80     22.51 o 
   0   2   0        0.51       -7.22      4.81 o 
   1   2   0     3285.05     3291.92     36.57 o 
   2   2   0     1912.43     1960.61     18.30 o 
   3   2   0    12392.03    12408.84    103.62 o 
   4   2   0      611.27      567.11      8.71 o 
   5   2   0     1822.99     1630.29     21.06 o 
   6   2   0        3.95        4.98      6.14 o 
   7   2   0     1394.51     1440.88     25.63 o 
   8   2   0       16.02       -2.95      9.00 o 
   9   2   0        0.70       14.48     10.87 o 
  10   2   0      136.28      128.76     15.99 o 
  11   2   0      431.89      438.12     23.71 o 
  12   2   0       11.55       18.00     15.79 o 
   1   3   0     5250.89     5912.14     46.75 o 
   2   3   0     5162.99     5180.57     51.89 o 
   3   3   0      136.92      102.61      3.75 o 
   4   3   0     5578.80     5725.62     68.89 o 
   5   3   0     1684.91     1735.68     18.74 o 
   6   3   0     2230.53     2332.49     23.88 o 
   7   3   0      243.82      224.64     11.17 o 
   8   3   0        6.32       13.51     10.21 o 
   9   3   0      360.29      355.16     17.89 o 
  10   3   0      581.23      625.78     24.69 o 
  11   3   0       80.53      108.67     17.67 o 
  12   3   0        1.22      -21.09     16.43 o 
   0   4   0     9645.72     9834.24    134.63 o 
   1   4   0      188.99      170.69      4.11 o 
   2   4   0     3703.79     3864.11     41.92 o 
   3   4   0      293.88      283.83      6.45 o 
   4   4   0      955.41     1071.02     17.90 o 
   5   4   0      675.26      789.71     11.64 o 
   6   4   0     1764.91     1715.33     19.70 o 
   7   4   0      217.05      233.84     11.67 o 
   8   4   0     1186.61     1198.23     38.80 o 
   9   4   0       13.85       -3.10     10.57 o 
  10   4   0     1252.56     1367.51     35.67 o 
  11   4   0        2.20       13.83     14.85 o 
  12   4   0       25.87       24.37     16.93 o 
   1   5   0     4305.73     4145.85     34.96 o 
   2   5   0       50.46       75.93      4.00 o 
   3   5   0      578.78      759.32     10.89 o 
   4   5   0     1387.27     1455.19     17.22 o 
   5   5   0       79.15       65.75      5.12 o 
   6   5   0      940.60      943.28     16.02 o 
   7   5   0     1459.49     1427.17     32.82 o 
   8   5   0      182.41      195.30     17.71 o 
   9   5   0       33.88       34.96     10.49 o 
  10   5   0       90.40      115.01     14.03 o 
  11   5   0      180.22      186.62     18.97 o 
   0   6   0     1389.73     1570.45     31.07 o 
   1   6   0     6216.53     7056.53     57.41 o 
   2   6   0      521.05      614.03     10.17 o 
   3   6   0     2007.41     1916.11     21.04 o 
   4   6   0      600.61      632.32     12.93 o 
   5   6   0     3242.95     3071.03     31.74 o 
   6   6   0       34.57       38.50      5.74 o 
   7   6   0      231.89      248.31     13.00 o 
   8   6   0      187.51      186.12     13.07 o 
   9   6   0       31.84       21.69     11.20 o 
  10   6   0      172.87      170.06     15.46 o 
  11   6   0        3.41      -12.98     13.78 o 
   1   7   0     3445.70     3634.55     36.54 o 
   2   7   0     2620.97     2519.88     27.56 o 
   3   7   0      657.72      658.79     12.91 o 
   4   7   0     2277.20     2314.84     25.57 o 
   5   7   0      128.11      138.59      7.23 o 
   6   7   0      330.17      342.92     10.11 o 
   7   7   0      684.42      702.84     22.95 o 
   8   7   0       73.74       56.50     11.28 o 
   9   7   0       39.88       30.45     15.83 o 
  10   7   0      137.71      171.63     19.21 o 
   0   8   0     4375.69     4511.95    123.73 o 
   1   8   0       92.81       72.60      8.00 o 
   2   8   0      204.58      186.04      9.96 o 
   3   8   0      185.92      171.91     10.15 o 
   4   8   0       66.16       66.75      8.37 o 
   5   8   0       41.47       42.10     13.50 o 
   6   8   0      338.99      346.01     17.68 o 
   7   8   0        2.28      -12.11     22.98 o 
   8   8   0      120.76      116.43     29.81 o 
   9   8   0       40.33       38.81     27.32 o 
  10   8   0      100.82      111.47     34.15 o 
   1   9   0     1495.34     1507.07     25.53 o 
   2   9   0     1605.66     1612.46     26.55 o 
   3   9   0       31.05       22.77      8.18 o 
   4   9   0     2018.70     2003.01     30.64 o 
   5   9   0       82.91       70.77      9.86 o 
   6   9   0        7.43       12.61      9.83 o 
   7   9   0      104.55      124.20     28.25 o 
   8   9   0        9.95       -8.69     27.32 o 
   9   9   0      376.22      409.53     41.92 o 
   0  10   0     1578.84     1448.65     46.73 o 
   1  10   0       80.68       77.20     10.00 o 
   2  10   0      361.27      360.33     14.46 o 
   3  10   0      654.33      646.36     20.86 o 
   4  10   0        1.34       -1.57      9.90 o 
   5  10   0      151.43      169.79     12.47 o 
   6  10   0      178.85      172.99     12.96 o 
   7  10   0      111.78      152.96     40.67 o 
   8  10   0        1.36      -21.73     29.50 o 
   1  11   0       95.06      107.89     12.05 o 
   2  11   0     1161.86     1094.54     24.42 o 
   3  11   0      343.71      361.37     16.85 o 
   4  11   0      475.33      483.30     17.80 o 
   5  11   0       19.42       27.68     11.25 o 
   6  11   0      185.10      201.60     29.51 o 
   7  11   0       14.96       -0.06     21.08 o 
   0  12   0      509.16      526.29     26.96 o 
   1  12   0       45.14       16.13     11.10 o 
   2  12   0      421.55      420.11     22.23 o 
   3  12   0       50.71       54.38     13.52 o 
   4  12   0       33.83       32.49     12.50 o 
   5  12   0       53.85       65.65     13.33 o 
   6  12   0       38.22       65.90     26.07 o 
   1  13   0      680.02      692.21     30.38 o 
   2  13   0       24.42       27.95     13.09 o 
   3  13   0        3.21       -0.65     13.35 o 
   4  13   0       58.78       57.74     19.90 o 
 -11   0   1      321.41      366.07     29.81 o 
  -9   0   1     1205.11     1205.94     42.54 o 
  -7   0   1     5487.72     5468.95    115.50 o 
  -5   0   1       75.92       99.67     11.18 o 
  -3   0   1     7914.70     7774.33    148.10 o 
   3   0   1     4846.05     5334.82    104.01 o 
   5   0   1     3683.56     3550.75     76.07 o 
   7   0   1     4175.51     4133.85     91.28 o 
   9   0   1      733.40      828.69     35.71 o 
  11   0   1       14.99       15.21     21.42 o 
 -12   1   1       38.23       67.13     17.65 o 
 -11   1   1        5.46      -19.59     13.06 o 
 -10   1   1      139.72      140.78     15.69 o 
  -9   1   1       59.51       81.90     15.83 o 
  -8   1   1      615.24      618.18     56.82 o 
  -7   1   1      111.52       85.63     18.78 o 
  -6   1   1       94.57       53.34      8.38 o 
  -5   1   1     4907.56     5130.00     94.85 o 
  -4   1   1     1549.55     1569.95     20.17 o 
  -3   1   1    11399.78    11680.80    109.91 o 
  -2   1   1      950.11     1031.12     11.67 o 
  -1   1   1       31.97       29.86      3.10 o 
   1   1   1      335.31      335.33      9.31 o 
   2   1   1     2014.88     2038.22     25.00 o 
   3   1   1     1699.58     1600.43     23.23 o 
   5   1   1      311.39      318.64     10.55 o 
   6   1   1      251.63      229.15     19.87 o 
   7   1   1       34.06       41.03     12.42 o 
   8   1   1     2180.90     2130.85     40.61 o 
   9   1   1      179.79      204.55     29.19 o 
  10   1   1        4.02        6.04     13.17 o 
  11   1   1       40.58       48.23     15.34 o 
  12   1   1        2.78      -20.51     16.36 o 
 -12   2   1       82.95       99.93     18.32 o 
 -11   2   1       45.42       59.41     22.98 o 
 -10   2   1       37.64       31.73     13.26 o 
  -9   2   1        0.96      -14.66     10.39 o 
  -8   2   1      134.62      172.68     19.56 o 
  -7   2   1       34.11       39.89      9.06 o 
  -6   2   1     6162.47     6281.77     63.67 o 
  -5   2   1        1.24       -4.96      3.54 o 
  -4   2   1    12260.59    12374.26    103.84 o 
  -3   2   1      142.92      133.84      3.82 o 
  -2   2   1        5.93        4.44      4.45 o 
  -1   2   1     3930.11     4039.19     39.04 o 
   0   2   1     1412.35     1406.31     15.53 o 
   1   2   1     1354.39     1318.63     14.49 o 
   2   2   1    35065.39    35760.84    293.76 o 
   3   2   1      396.75      419.43      8.47 o 
   4   2   1     4714.85     4583.44     40.79 o 
   5   2   1       59.57       58.57      4.34 o 
   6   2   1     2301.88     2474.66     35.40 o 
   7   2   1       35.32       46.30      7.86 o 
   8   2   1      327.97      350.99     16.91 o 
   9   2   1       58.68       57.24     12.55 o 
  10   2   1      149.43      149.23     15.58 o 
  11   2   1        6.09       16.44     14.37 o 
  12   2   1      146.14      176.46     19.20 o 
 -12   3   1       18.05        8.46     26.55 o 
 -11   3   1       64.78       80.86     17.23 o 
 -10   3   1        6.67       -6.82     14.90 o 
  -9   3   1      130.69      128.57     14.15 o 
  -8   3   1       48.57       45.24      9.60 o 
  -7   3   1      735.79      734.62     17.97 o 
  -6   3   1        8.30        6.51      3.71 o 
  -5   3   1     4319.04     4497.85     41.13 o 
  -4   3   1      704.79      805.61     12.48 o 
  -3   3   1    12974.50    13020.46    109.11 o 
  -2   3   1     4153.61     4488.90     39.44 o 
  -1   3   1      449.02      463.21      6.81 o 
   0   3   1     2705.16     2834.88     26.29 o 
   1   3   1      149.99      131.65      3.51 o 
   2   3   1     1689.76     1729.59     17.59 o 
   3   3   1     3866.83     3772.01     42.25 o 
   4   3   1     2094.09     2055.95     20.83 o 
   5   3   1      293.22      230.85      6.15 o 
   6   3   1       13.51        8.71      4.58 o 
   7   3   1       27.70       29.99      8.09 o 
   8   3   1      542.11      513.59     17.27 o 
   9   3   1      309.17      309.60     17.40 o 
  10   3   1       18.97       -4.08     12.93 o 
  11   3   1       96.61      114.11     17.09 o 
  12   3   1       70.54       74.70     18.87 o 
 -12   4   1        0.10       -8.85     19.41 o 
 -11   4   1      111.08      141.70     29.81 o 
 -10   4   1      188.97      198.95     17.97 o 
  -9   4   1      966.11      946.18     32.67 o 
  -8   4   1       45.14       48.97      9.17 o 
  -7   4   1      815.02      760.63     18.89 o 
  -6   4   1       88.74       76.26      7.28 o 
  -5   4   1       53.25       80.89      5.54 o 
  -4   4   1      717.86      803.18     11.17 o 
  -3   4   1    18185.38    19508.89    162.26 o 
  -2   4   1      451.08      562.49     11.57 o 
  -1   4   1     9465.79     9749.51     83.86 o 
   0   4   1      903.35      948.09     11.68 o 
   1   4   1    10636.00    10754.78     83.66 o 
   2   4   1      227.68      235.52      5.52 o 
   3   4   1      312.55      334.35      6.86 o 
   4   4   1      761.95      838.07     18.16 o 
   5   4   1     2703.82     2753.59     29.36 o 
   6   4   1       11.20       -2.07      4.06 o 
   7   4   1     1689.74     1637.06     28.82 o 
   8   4   1        0.16        6.07      8.51 o 
   9   4   1      590.00      588.03     19.78 o 
  10   4   1        3.14      -16.90     20.49 o 
  11   4   1       29.24       37.99     16.57 o 
  12   4   1       29.06       20.80     18.44 o 
 -11   5   1      124.21      145.22     23.13 o 
 -10   5   1       19.65       22.86     12.14 o 
  -9   5   1       30.85       35.88     13.73 o 
  -8   5   1     1066.74     1029.02     23.58 o 
  -7   5   1      244.30      322.09     18.10 o 
  -6   5   1      267.21      249.39      7.93 o 
  -5   5   1     1029.97     1065.44     17.19 o 
  -4   5   1      195.21      169.62      8.52 o 
  -3   5   1      661.14      624.60     15.55 o 
  -2   5   1    16395.15    16821.19    129.73 o 
  -1   5   1      590.37      663.85     10.25 o 
   0   5   1     3287.59     3170.32     40.11 o 
   1   5   1     6078.43     6540.32     52.95 o 
   2   5   1      506.35      518.65      7.96 o 
   3   5   1     5553.17     6108.02     70.01 o 
   4   5   1     1671.17     1733.24     20.73 o 
   5   5   1     1512.90     1578.65     18.87 o 
   6   5   1      955.52      916.42     13.94 o 
   7   5   1       56.50       41.82     13.00 o 
   8   5   1      622.17      593.16     18.92 o 
   9   5   1       43.21       31.36     10.59 o 
  10   5   1      189.08      188.41     15.51 o 
  11   5   1       39.37       25.58     15.67 o 
 -11   6   1        1.38       25.05     14.35 o 
 -10   6   1       27.47        2.72     11.96 o 
  -9   6   1        1.70        4.33     11.10 o 
  -8   6   1       17.01       24.80      9.97 o 
  -7   6   1      140.35      148.03     11.31 o 
  -6   6   1     1013.83     1042.01     19.62 o 
  -5   6   1      174.20      176.70      6.96 o 
  -4   6   1     1976.17     1838.86     21.00 o 
  -3   6   1      575.49      575.17      9.35 o 
  -2   6   1      342.94      358.76      7.04 o 
  -1   6   1     1395.86     1220.33     15.76 o 
   0   6   1      430.29      469.39     10.63 o 
   1   6   1     1842.06     2172.40     20.81 o 
   2   6   1     3771.68     3828.22     33.72 o 
   3   6   1      144.42      189.41      6.17 o 
   4   6   1     1565.69     1462.27     18.43 o 
   5   6   1      113.06      112.95      6.47 o 
   6   6   1      283.78      301.21      9.21 o 
   7   6   1      189.09      213.63     12.36 o 
   8   6   1        3.99      -14.24      9.49 o 
   9   6   1       26.07       19.85     10.83 o 
  10   6   1        3.11       15.10     14.24 o 
  11   6   1       44.13       25.95     18.05 o 
 -10   7   1       92.60       82.62     18.63 o 
  -9   7   1        8.96       -8.88     14.02 o 
  -8   7   1       50.43       50.35     14.40 o 
  -7   7   1      120.55      143.44     15.34 o 
  -6   7   1       20.31        6.26      6.71 o 
  -5   7   1     2535.10     2575.28     32.22 o 
  -4   7   1       11.35        5.91      6.94 o 
  -3   7   1      473.73      465.95     10.75 o 
  -2   7   1     1000.32      950.23     14.38 o 
  -1   7   1      774.30      727.96     14.14 o 
   0   7   1     1522.09     1446.80     18.27 o 
   1   7   1     3335.02     3328.04     34.24 o 
   2   7   1      592.66      646.91     12.08 o 
   3   7   1     2512.11     2370.58     23.88 o 
   4   7   1        2.25        3.57      4.98 o 
   5   7   1      420.93      412.39     10.56 o 
   6   7   1      168.28      198.22     13.82 o 
   7   7   1        0.93        5.82      9.45 o 
   8   7   1        2.33        9.57     10.63 o 
   9   7   1      309.54      330.95     16.81 o 
  10   7   1      154.48      120.01     19.17 o 
 -10   8   1        7.64      -20.18     26.08 o 
  -9   8   1       70.93       74.21     27.94 o 
  -8   8   1        0.28        9.31     22.04 o 
  -7   8   1      664.14      685.56     45.95 o 
  -6   8   1        0.96        2.41      8.43 o 
  -5   8   1      168.96      170.80     11.91 o 
  -4   8   1      674.02      649.46     18.71 o 
  -3   8   1     1894.68     1868.80     27.73 o 
  -2   8   1      541.19      539.21     15.11 o 
  -1   8   1     2532.59     2493.15     35.90 o 
   0   8   1      552.25      491.15     13.99 o 
   1   8   1      699.53      718.89     16.46 o 
   2   8   1     1006.03      941.76     18.89 o 
   3   8   1      230.88      215.47     10.54 o 
   4   8   1       55.57       71.31      8.39 o 
   5   8   1      235.75      214.14     11.97 o 
   6   8   1      299.37      327.68     14.61 o 
   7   8   1     1098.16     1111.24     54.34 o 
   8   8   1       50.32       68.93     28.56 o 
   9   8   1       22.50       29.19     30.43 o 
  10   8   1        3.76      -35.71     28.88 o 
  -9   9   1       50.14       43.16     29.50 o 
  -8   9   1      185.54      130.09     31.67 o 
  -7   9   1      223.99      217.96     33.53 o 
  -6   9   1      148.06      179.52     15.84 o 
  -5   9   1     1130.40     1094.59     22.41 o 
  -4   9   1     1569.79     1506.03     25.98 o 
  -3   9   1        9.40        4.66      7.94 o 
  -2   9   1     5953.68     5920.88     66.75 o 
  -1   9   1       55.32       34.26      8.74 o 
   0   9   1      149.56      118.99     10.03 o 
   1   9   1      680.74      687.74     18.06 o 
   2   9   1     2258.27     2013.98     30.39 o 
   3   9   1      151.33      160.60     10.77 o 
   4   9   1      448.54      398.11     14.21 o 
   5   9   1      684.39      659.08     30.12 o 
   6   9   1      217.83      232.60     14.03 o 
   7   9   1       37.40       12.73     27.01 o 
   8   9   1      643.75      711.02     49.68 o 
   9   9   1       52.13       76.07     33.53 o 
  -8  10   1      231.67      199.33     34.77 o 
  -7  10   1       73.71      121.69     22.09 o 
  -6  10   1      173.59      183.72     13.42 o 
  -5  10   1       55.50       41.58     10.25 o 
  -4  10   1     1161.68     1216.14     24.48 o 
  -3  10   1       51.69       34.82      9.82 o 
  -2  10   1      284.68      284.31     13.21 o 
  -1  10   1      100.04      115.83     10.41 o 
   0  10   1       64.05       93.85     19.56 o 
   1  10   1       41.23       30.94     11.79 o 
   2  10   1       17.67        9.42      9.03 o 
   3  10   1       18.76        6.87      9.06 o 
   4  10   1      426.52      416.02     15.38 o 
   5  10   1       25.96       28.35     10.63 o 
   6  10   1      225.03      231.26     13.99 o 
   7  10   1       69.66       63.85     27.63 o 
   8  10   1        0.53      -11.18     27.94 o 
  -7  11   1      129.60      105.38     23.49 o 
  -6  11   1       32.47       40.62     14.07 o 
  -5  11   1      470.91      458.97     17.69 o 
  -4  11   1      110.26       97.57     11.92 o 
  -3  11   1       98.49       90.92     11.78 o 
  -2  11   1      294.92      310.36     15.21 o 
  -1  11   1       35.18       31.44     11.56 o 
   0  11   1      205.84      226.51     16.98 o 
   1  11   1      970.35      930.39     22.77 o 
   2  11   1       10.17        4.52      9.83 o 
   3  11   1      151.75      175.53     13.52 o 
   4  11   1       16.79        7.39     10.53 o 
   5  11   1      207.46      209.30     17.48 o 
   6  11   1      155.72      137.67     16.75 o 
   7  11   1        3.38      -11.19     20.80 o 
  -6  12   1       37.41       33.23     16.07 o 
  -5  12   1       24.75       24.62     13.00 o 
  -4  12   1      216.71      233.72     15.91 o 
  -3  12   1      317.19      352.84     20.61 o 
  -2  12   1       67.75       74.63     17.20 o 
  -1  12   1      527.00      553.18     24.83 o 
   0  12   1       49.81       62.14     12.52 o 
   1  12   1       51.84       74.78     13.31 o 
   2  12   1      317.72      282.21     15.31 o 
   3  12   1       50.10       37.46     12.18 o 
   4  12   1       26.75       11.65     12.57 o 
   5  12   1      136.10      145.67     14.88 o 
   6  12   1       13.25        3.76     15.10 o 
  -4  13   1       42.51       54.73     14.61 o 
  -3  13   1       16.08        2.46     12.53 o 
  -2  13   1      280.46      252.72     16.81 o 
  -1  13   1        0.30       -7.85     12.35 o 
   0  13   1      209.54      242.58     21.85 o 
   1  13   1       80.14       93.74     13.66 o 
   2  13   1        0.63       -2.00     12.54 o 
   3  13   1       24.90       31.97     13.31 o 
   4  13   1       78.83       72.10     14.62 o 
 -12   0   2       54.91       97.80     24.53 o 
 -10   0   2      333.11      292.79     26.70 o 
  -8   0   2      228.62      224.79     20.80 o 
  -6   0   2     1440.18     1622.92     43.78 o 
  -4   0   2    23883.61    24460.68    314.90 o 
   2   0   2     5989.74     6365.76     87.94 o 
   4   0   2    16192.65    16957.96    317.63 o 
   6   0   2     6888.15     6803.74    137.86 o 
   8   0   2       86.13       70.79     15.52 o 
  10   0   2        0.95       -8.69     16.46 o 
  12   0   2        7.24       28.25     24.53 o 
 -12   1   2       15.69       -4.00     15.73 o 
 -11   1   2      154.31      168.44     17.87 o 
 -10   1   2        1.97        6.52     18.47 o 
  -9   1   2      350.72      364.79     18.66 o 
  -8   1   2      295.08      310.28     43.00 o 
  -7   1   2       47.67       72.85      9.44 o 
  -6   1   2      445.17      406.06     15.99 o 
  -5   1   2       81.97       70.39      3.92 o 
  -4   1   2      359.90      357.11      6.33 o 
  -3   1   2     5809.80     5881.83     50.44 o 
  -2   1   2       88.44      113.33      3.11 o 
  -1   1   2       50.13       48.15      1.89 o 
   0   1   2      238.71      228.66      4.63 o 
   1   1   2      310.57      324.78      4.40 o 
   2   1   2    10742.32    10384.89     94.54 o 
   3   1   2      432.96      477.12      7.68 o 
   4   1   2      529.88      501.48      8.39 o 
   5   1   2     2912.55     2775.54     37.15 o 
   6   1   2       60.84       61.72      7.24 o 
   7   1   2       14.50        3.96      8.45 o 
   8   1   2       65.09       75.06     16.77 o 
   9   1   2       97.12      103.32     25.62 o 
  10   1   2       34.21       24.49     12.29 o 
  11   1   2       36.72       53.65     15.86 o 
  12   1   2        5.51        9.22     26.08 o 
 -12   2   2       22.31       26.75     32.29 o 
 -11   2   2       50.29       61.83     15.69 o 
 -10   2   2       10.62       -0.85     22.98 o 
  -9   2   2      588.04      654.32     22.60 o 
  -8   2   2       47.82       62.62     11.02 o 
  -7   2   2     1742.42     1651.62     35.55 o 
  -6   2   2      106.62      109.22      4.40 o 
  -5   2   2     3432.51     3310.91     31.07 o 
  -4   2   2      340.13      315.00      6.23 o 
  -3   2   2     1744.28     1802.43     22.16 o 
  -2   2   2       65.08       97.03      5.33 o 
  -1   2   2     8262.40     8480.73     79.45 o 
   0   2   2     1608.66     1464.13     14.39 o 
   1   2   2       88.53       97.19      2.93 o 
   2   2   2     2371.10     2282.09     21.34 o 
   3   2   2    10351.86    10131.80     85.47 o 
   4   2   2      301.23      290.91      5.74 o 
   5   2   2     1930.67     1968.16     26.58 o 
   6   2   2        1.53       -0.46      6.13 o 
   7   2   2      484.53      515.24     15.69 o 
   8   2   2       17.35       19.12      9.77 o 
   9   2   2      372.49      379.48     18.44 o 
  10   2   2       20.03       12.74     12.90 o 
  11   2   2      167.06      167.86     18.31 o 
  12   2   2        0.02       -8.29     17.01 o 
 -12   3   2       67.04       59.73     17.33 o 
 -11   3   2        1.77      -15.32     13.70 o 
 -10   3   2      383.59      347.17     19.31 o 
  -9   3   2      188.94      199.77     18.32 o 
  -8   3   2      861.26      859.59     23.90 o 
  -7   3   2      231.49      214.04     12.34 o 
  -6   3   2     1501.40     1409.21     16.65 o 
  -5   3   2      293.44      258.95      6.59 o 
  -4   3   2     1905.74     1910.82     19.66 o 
  -3   3   2      265.86      294.06      5.91 o 
  -2   3   2     2797.04     2868.31     26.35 o 
  -1   3   2     1547.88     1667.82     16.98 o 
   0   3   2     2743.48     2730.32     25.68 o 
   1   3   2      476.75      451.10     10.03 o 
   2   3   2     3745.83     3768.91     33.94 o 
   3   3   2     1132.31     1151.11     15.08 o 
   4   3   2     2110.90     2051.77     21.00 o 
   5   3   2      146.41      134.87      5.48 o 
   6   3   2       95.49       98.77      6.06 o 
   7   3   2       51.44       37.83      8.73 o 
   8   3   2      401.93      378.61     28.22 o 
   9   3   2        0.56        1.33      9.66 o 
  10   3   2      292.92      294.43     19.64 o 
  11   3   2        0.22       11.58     15.01 o 
  12   3   2       57.01       43.08     17.59 o 
 -12   4   2       25.93       11.18     17.34 o 
 -11   4   2       25.59       15.93     15.58 o 
 -10   4   2     1331.22     1318.97     34.30 o 
  -9   4   2       58.10       55.51     11.47 o 
  -8   4   2       42.57       34.44     16.02 o 
  -7   4   2        6.46        9.35      7.67 o 
  -6   4   2      932.28      981.83     13.65 o 
  -5   4   2       45.24       43.40      4.34 o 
  -4   4   2     6997.07     7083.63     71.77 o 
  -3   4   2      848.13      878.98     11.34 o 
  -2   4   2     2253.16     2052.46     20.30 o 
  -1   4   2     1025.26     1050.35     12.72 o 
   0   4   2     1377.61     1230.27     14.60 o 
   1   4   2    10696.11    10599.10     82.72 o 
   2   4   2       80.83       63.80      3.40 o 
   3   4   2      762.20      757.95     13.67 o 
   4   4   2      775.39      666.30     10.29 o 
   5   4   2      169.56      172.71      6.12 o 
   6   4   2     3084.58     3101.76     31.33 o 
   7   4   2        0.93        2.30      8.16 o 
   8   4   2      665.11      691.33     33.56 o 
   9   4   2        9.93       14.98     10.59 o 
  10   4   2       24.78       20.45     12.07 o 
  11   4   2        7.80       15.44     19.72 o 
  12   4   2      286.87      253.61     22.46 o 
 -11   5   2      259.33      329.79     35.09 o 
 -10   5   2       61.14       69.97     12.74 o 
  -9   5   2      124.36      130.27     12.80 o 
  -8   5   2     1045.95     1094.30     28.94 o 
  -7   5   2        0.17       -2.20      7.91 o 
  -6   5   2      581.37      577.26     11.62 o 
  -5   5   2      534.67      494.09     10.48 o 
  -4   5   2        2.45        2.87      3.78 o 
  -3   5   2     2013.02     1777.19     19.19 o 
  -2   5   2     1048.62     1168.61     12.81 o 
  -1   5   2     8442.45     8942.98     78.31 o 
   0   5   2       92.96      132.86      5.49 o 
   1   5   2       94.96      131.96      7.36 o 
   2   5   2       62.40       64.30      3.72 o 
   3   5   2     3437.35     3596.33     34.34 o 
   4   5   2     1308.51     1373.08     16.78 o 
   5   5   2      758.55      693.36     11.60 o 
   6   5   2       30.54       29.58      5.31 o 
   7   5   2      446.75      475.89     15.84 o 
   8   5   2       72.01       67.85     13.50 o 
   9   5   2       47.16       59.85     11.82 o 
  10   5   2      303.01      300.76     17.87 o 
  11   5   2        6.53        3.46     14.94 o 
 -11   6   2        4.16        9.33     19.41 o 
 -10   6   2      117.65      114.60     13.93 o 
  -9   6   2      231.31      241.54     18.00 o 
  -8   6   2      501.43      480.31     17.17 o 
  -7   6   2     1283.63     1301.73     26.89 o 
  -6   6   2      111.47      128.30      6.94 o 
  -5   6   2     1580.83     1584.55     23.90 o 
  -4   6   2        2.11       11.65      4.38 o 
  -3   6   2     1080.25     1128.83     13.69 o 
  -2   6   2       17.24       28.75      3.40 o 
  -1   6   2       87.23       86.42      4.95 o 
   0   6   2      162.56      133.76      7.35 o 
   1   6   2     2256.21     1976.89     23.69 o 
   2   6   2       21.20       21.62      3.54 o 
   3   6   2      421.20      409.20      8.83 o 
   4   6   2       28.48       35.31      4.89 o 
   5   6   2       79.55       66.71      5.91 o 
   6   6   2       10.96        6.76      6.23 o 
   7   6   2      103.39      109.51     10.86 o 
   8   6   2       46.09       56.06     11.49 o 
   9   6   2      386.49      363.05     22.93 o 
  10   6   2      174.87      163.80     15.39 o 
  11   6   2       30.86       44.93     14.43 o 
 -10   7   2       16.55       -4.52     14.77 o 
  -9   7   2       29.24        9.66     18.78 o 
  -8   7   2     1684.52     1663.17     40.28 o 
  -7   7   2      153.71      150.04     14.99 o 
  -6   7   2     1002.44     1036.67     18.69 o 
  -5   7   2      118.58      117.35      8.19 o 
  -4   7   2     2219.19     2193.30     26.04 o 
  -3   7   2      772.03      830.82     13.90 o 
  -2   7   2     1381.79     1453.89     19.03 o 
  -1   7   2      217.46      227.75      7.66 o 
   0   7   2     2523.28     2490.48     27.34 o 
   1   7   2       57.50       67.18      5.64 o 
   2   7   2     4099.97     4197.47     42.06 o 
   3   7   2      116.65      121.03      6.84 o 
   4   7   2      875.70      847.16     21.06 o 
   5   7   2      156.44      166.35     10.11 o 
   6   7   2      227.03      226.08      8.86 o 
   7   7   2      182.52      172.49     12.47 o 
   8   7   2      190.21      228.52     14.65 o 
   9   7   2       61.05       60.80     15.75 o 
  10   7   2      434.16      469.92     20.93 o 
 -10   8   2      179.38      176.18     20.89 o 
  -9   8   2        7.53       13.45     15.56 o 
  -8   8   2       33.61        1.48     14.36 o 
  -7   8   2      234.46      256.76     17.72 o 
  -6   8   2       40.48       41.61      8.25 o 
  -5   8   2      940.82      953.61     23.42 o 
  -4   8   2      809.84      814.84     15.33 o 
  -3   8   2        8.41       10.61      7.06 o 
  -2   8   2     3067.90     2991.75     38.18 o 
  -1   8   2      110.33      118.16      8.56 o 
   0   8   2      825.23      836.43     20.88 o 
   1   8   2      179.82      167.14      9.44 o 
   2   8   2      134.97      122.81     10.13 o 
   3   8   2       23.38       18.62      6.93 o 
   4   8   2     1269.03     1256.05     22.34 o 
   5   8   2        3.41        2.62      8.33 o 
   6   8   2      380.00      348.09     25.77 o 
   7   8   2      391.26      436.55     37.26 o 
   8   8   2       51.73       88.49     30.12 o 
   9   8   2       34.28       80.42     30.43 o 
  10   8   2       17.26       34.77     32.60 o 
  -9   9   2      174.95      170.77     32.60 o 
  -8   9   2        9.59       39.74     28.25 o 
  -7   9   2        9.37      -13.97     22.04 o 
  -6   9   2      125.41      141.18     11.53 o 
  -5   9   2      307.43      324.54     16.45 o 
  -4   9   2      234.74      194.47     14.21 o 
  -3   9   2      765.93      759.09     39.35 o 
  -2   9   2      120.12      109.14     10.06 o 
  -1   9   2      722.52      709.18     17.62 o 
   0   9   2     3701.50     3763.97     46.60 o 
   1   9   2        6.40        8.19      7.79 o 
   2   9   2     2902.82     3020.40     40.00 o 
   3   9   2      159.86      171.06     10.84 o 
   4   9   2        5.98      -10.16      8.59 o 
   5   9   2      693.06      663.77     18.25 o 
   6   9   2       50.44       36.65     11.71 o 
   7   9   2      191.14      210.82     32.29 o 
   8   9   2       19.20        8.69     29.50 o 
   9   9   2       24.76       71.72     33.84 o 
  -8  10   2        3.02        7.93     19.29 o 
  -7  10   2      329.11      355.69     27.86 o 
  -6  10   2       14.17        2.72     13.33 o 
  -5  10   2       68.85       72.41     10.94 o 
  -4  10   2      871.72      830.95     24.58 o 
  -3  10   2       32.87       29.52     10.72 o 
  -2  10   2      184.46      138.32     11.50 o 
  -1  10   2      386.22      404.12     15.10 o 
   0  10   2      272.97      328.13     20.66 o 
   1  10   2      450.08      467.82     24.38 o 
   2  10   2       79.51       82.12     10.17 o 
   3  10   2      420.95      424.92     15.23 o 
   4  10   2      162.65      144.97     11.89 o 
   5  10   2        3.82        3.21      9.57 o 
   6  10   2      289.08      318.14     18.57 o 
   7  10   2        4.28       19.90     20.61 o 
   8  10   2        2.62      -40.05     27.32 o 
  -7  11   2       27.54       20.28     21.27 o 
  -6  11   2      385.59      352.30     16.53 o 
  -5  11   2      250.45      228.67     14.54 o 
  -4  11   2      388.92      400.98     16.39 o 
  -3  11   2       35.78       35.14     11.12 o 
  -2  11   2      677.10      627.00     19.36 o 
  -1  11   2       86.36      111.59     16.58 o 
   0  11   2     1382.73     1366.54     38.72 o 
   1  11   2        8.50        0.15     11.38 o 
   2  11   2     1822.41     1762.61     31.08 o 
   3  11   2       22.31       30.83     11.40 o 
   4  11   2      534.85      527.82     18.38 o 
   5  11   2        3.57      -14.58     10.72 o 
   6  11   2       58.39       60.10     15.04 o 
   7  11   2      118.24       64.40     21.84 o 
  -6  12   2       80.42      113.21     17.85 o 
  -5  12   2       97.62       78.11     13.45 o 
  -4  12   2      342.13      340.84     17.43 o 
  -3  12   2        3.95        1.35     11.39 o 
  -2  12   2      424.17      435.14     17.93 o 
  -1  12   2        5.13        5.21     10.94 o 
   0  12   2       60.58       83.50     12.77 o 
   1  12   2       37.00       44.58     12.01 o 
   2  12   2        1.76        3.47     11.89 o 
   3  12   2       66.61       60.29     12.55 o 
   4  12   2      225.01      242.25     15.92 o 
   5  12   2        4.75        9.49     12.23 o 
   6  12   2      129.65      135.59     18.64 o 
  -4  13   2        0.35       -9.10     12.08 o 
  -3  13   2      401.17      421.01     19.06 o 
  -2  13   2       26.12       11.98     20.48 o 
  -1  13   2      295.60      341.10     17.82 o 
   0  13   2       46.01       49.93     15.43 o 
   1  13   2       18.63       12.31     12.98 o 
   2  13   2       23.40       10.72     12.29 o 
   3  13   2      154.79      180.22     15.33 o 
   4  13   2       30.90       42.64     20.61 o 
 -11   0   3      146.05      143.45     24.84 o 
  -9   0   3        0.98        1.55     14.90 o 
  -7   0   3     1541.14     1457.74     42.54 o 
  -5   0   3     7363.71     7075.14    100.60 o 
  -3   0   3     5947.15     5750.91     77.44 o 
  -1   0   3      825.31      751.67     13.28 o 
   1   0   3      569.99      473.15     10.75 o 
   3   0   3     8124.02     7428.81     82.52 o 
   5   0   3     3689.76     3667.80     79.17 o 
   7   0   3      714.42      617.56     28.56 o 
   9   0   3      609.11      534.35     30.74 o 
  11   0   3      120.28      143.76     26.08 o 
 -12   1   3       67.10       79.50     28.10 o 
 -11   1   3       18.39       15.27     17.70 o 
 -10   1   3        2.18      -17.84     12.07 o 
  -9   1   3      227.77      223.27     15.57 o 
  -8   1   3       14.59       -3.58      9.72 o 
  -7   1   3      614.41      572.63     18.44 o 
  -6   1   3     7043.11     7534.05    107.14 o 
  -5   1   3     1042.62     1039.87     13.41 o 
  -4   1   3      165.26      171.60      5.08 o 
  -3   1   3      324.22      337.92      6.12 o 
  -2   1   3     8434.72     8413.68     70.75 o 
  -1   1   3      421.49      463.02     13.05 o 
   0   1   3     2915.08     2790.18     24.85 o 
   1   1   3      980.85     1075.76     11.09 o 
   2   1   3     7191.87     7684.14     65.13 o 
   3   1   3       64.64       60.59      3.13 o 
   4   1   3     1185.27     1174.97     13.08 o 
   5   1   3     1643.86     1556.62     20.42 o 
   6   1   3      421.20      436.48     13.48 o 
   7   1   3     1305.62     1285.59     28.53 o 
   8   1   3       36.20       55.99     11.33 o 
   9   1   3       31.73       28.19     18.01 o 
  10   1   3      101.81       77.88     21.42 o 
  11   1   3        2.95       -7.76     13.83 o 
  12   1   3       18.38        5.38     17.08 o 
 -12   2   3       29.58       25.16     16.57 o 
 -11   2   3       18.30       13.88     14.38 o 
 -10   2   3      459.35      472.35     22.06 o 
  -9   2   3        0.72      -16.94     11.29 o 
  -8   2   3     1661.69     1616.50     33.91 o 
  -7   2   3      292.37      279.62     24.68 o 
  -6   2   3     1639.01     1659.05     28.18 o 
  -5   2   3      107.49      123.20      4.57 o 
  -4   2   3     1636.67     1780.96     18.57 o 
  -3   2   3       69.10       82.25      3.40 o 
  -2   2   3     3876.27     3857.94     34.13 o 
  -1   2   3      487.95      476.07      5.85 o 
   0   2   3    41969.43    41369.04    341.82 o 
   1   2   3     1933.63     1959.21     18.74 o 
   2   2   3     3209.06     3153.76     28.73 o 
   3   2   3     1369.87     1345.15     14.44 o 
   4   2   3      228.09      233.46      5.51 o 
   5   2   3       83.98       82.59      4.00 o 
   6   2   3     2403.79     2283.90     33.88 o 
   7   2   3        4.85        7.15      7.61 o 
   8   2   3     1025.79      987.20     22.45 o 
   9   2   3        1.61        9.37     13.35 o 
  10   2   3      113.87      117.59     15.69 o 
  11   2   3        0.19       -7.93     14.72 o 
  12   2   3       25.12       22.38     17.33 o 
 -12   3   3       14.85        4.66     25.77 o 
 -11   3   3      176.27      178.24     18.97 o 
 -10   3   3      254.52      268.04     31.05 o 
  -9   3   3      492.58      534.31     22.46 o 
  -8   3   3       57.69       54.39     10.73 o 
  -7   3   3     1463.59     1493.73     26.92 o 
  -6   3   3     1251.46     1363.85     16.48 o 
  -5   3   3       48.59       35.18      3.81 o 
  -4   3   3       27.63       41.44      5.95 o 
  -3   3   3       51.57       43.80      3.27 o 
  -2   3   3     1795.51     1996.47     19.48 o 
  -1   3   3     3283.78     3156.34     29.39 o 
   0   3   3     2179.11     2395.43     23.18 o 
   1   3   3      522.34      578.38      8.73 o 
   2   3   3       14.61       14.89      2.66 o 
   3   3   3     1093.63     1071.92     20.14 o 
   4   3   3     1957.62     1835.34     19.45 o 
   5   3   3     2143.72     2048.27     21.75 o 
   6   3   3      394.20      425.95     10.49 o 
   7   3   3      805.16      794.87     19.59 o 
   8   3   3        1.76      -10.34     10.56 o 
   9   3   3      161.49      189.39     13.65 o 
  10   3   3        9.41       -9.83     13.51 o 
  11   3   3       75.65      103.52     17.28 o 
  12   3   3        5.31      -24.08     22.20 o 
 -12   4   3        4.34       16.66     19.41 o 
 -11   4   3       69.31       75.42     17.39 o 
 -10   4   3      120.57      126.37     25.46 o 
  -9   4   3      390.50      390.42     19.21 o 
  -8   4   3       19.24       16.01      9.59 o 
  -7   4   3     1310.48     1219.67     23.57 o 
  -6   4   3       24.61       15.94      4.47 o 
  -5   4   3     3322.68     3365.08     34.06 o 
  -4   4   3       10.59       14.61      3.62 o 
  -3   4   3     7148.19     7463.19     64.93 o 
  -2   4   3     1735.04     1924.65     18.08 o 
  -1   4   3      240.72      215.42      9.18 o 
   0   4   3      290.52      344.00      9.35 o 
   1   4   3     4461.08     4482.51     41.03 o 
   2   4   3      657.36      665.18      9.52 o 
   3   4   3     3136.59     3054.30     36.91 o 
   4   4   3       50.49       48.32      4.28 o 
   5   4   3     8463.20     8617.90     75.70 o 
   6   4   3      106.71      106.45     11.19 o 
   7   4   3       23.09       18.61      8.33 o 
   8   4   3        0.50        7.70      8.92 o 
   9   4   3       24.99       25.36     11.11 o 
  10   4   3        9.00        8.64     11.42 o 
  11   4   3      203.21      165.07     26.39 o 
 -11   5   3       25.67       23.45     14.92 o 
 -10   5   3       15.28       12.61     13.97 o 
  -9   5   3      123.29      143.71     13.50 o 
  -8   5   3      768.62      727.89     19.82 o 
  -7   5   3      348.89      338.86     13.72 o 
  -6   5   3     1445.31     1474.20     18.62 o 
  -5   5   3        3.77       -0.76      4.19 o 
  -4   5   3     2029.37     1845.89     20.48 o 
  -3   5   3     2024.73     2211.48     22.92 o 
  -2   5   3     5933.48     6510.31     53.03 o 
  -1   5   3     9167.01    10186.51     88.85 o 
   0   5   3       95.41      126.75      5.15 o 
   1   5   3     2778.88     2876.08     29.16 o 
   2   5   3      510.53      489.26      8.58 o 
   3   5   3     1463.15     1495.56     17.49 o 
   4   5   3     7718.41     7741.90     68.88 o 
   5   5   3       80.02       85.97      6.36 o 
   6   5   3      124.21      134.33      6.76 o 
   7   5   3      275.65      287.97     26.09 o 
   8   5   3        4.65       -5.95      9.79 o 
   9   5   3       59.74       57.61     12.49 o 
  10   5   3      199.62      204.77     16.07 o 
  11   5   3       11.85       36.19     14.83 o 
 -11   6   3        2.24      -29.34     19.56 o 
 -10   6   3      150.38      160.00     15.35 o 
  -9   6   3      103.00      108.35     13.04 o 
  -8   6   3       19.35       34.83     21.16 o 
  -7   6   3      193.93      184.89     12.26 o 
  -6   6   3       42.45       41.50      5.70 o 
  -5   6   3      304.90      269.44      8.18 o 
  -4   6   3      239.16      254.28      7.70 o 
  -3   6   3      216.62      225.36      6.73 o 
  -2   6   3     1317.71     1238.24     16.42 o 
  -1   6   3      129.57      161.45      6.21 o 
   0   6   3     4476.21     4498.96     43.25 o 
   1   6   3      901.95      974.80     16.29 o 
   2   6   3     1698.88     1669.21     17.66 o 
   3   6   3      751.72      719.32     11.70 o 
   4   6   3        5.23       -5.21      4.73 o 
   5   6   3      458.03      445.26     10.43 o 
   6   6   3      274.68      272.32      8.86 o 
   7   6   3       34.73       36.16     15.63 o 
   8   6   3      290.81      303.63     17.85 o 
   9   6   3       23.27       22.84     12.14 o 
  10   6   3        8.16       19.01     13.28 o 
  11   6   3        0.35      -19.35     12.90 o 
 -10   7   3        0.60       19.56     24.53 o 
  -9   7   3      249.22      281.02     21.33 o 
  -8   7   3      317.03      332.68     20.59 o 
  -7   7   3     1183.26     1164.99     31.55 o 
  -6   7   3       58.90       68.67      8.11 o 
  -5   7   3       70.76       75.69     16.16 o 
  -4   7   3      683.10      705.65     13.54 o 
  -3   7   3       19.04       18.81      5.24 o 
  -2   7   3       47.71       31.93      5.24 o 
  -1   7   3     2292.06     2203.71     27.65 o 
   0   7   3      185.46      156.46      6.93 o 
   1   7   3     5847.28     5636.00     53.70 o 
   2   7   3      960.35      955.22     23.64 o 
   3   7   3      828.43      796.57     14.11 o 
   4   7   3      362.90      323.40     11.22 o 
   5   7   3       24.99       21.21      6.97 o 
   6   7   3      101.19       88.99      7.63 o 
   7   7   3      734.95      791.79     21.24 o 
   8   7   3        0.38       -5.06     10.54 o 
   9   7   3       39.91       53.43     16.03 o 
  10   7   3        0.13      -11.53     13.90 o 
 -10   8   3       14.60       -1.62     36.17 o 
  -9   8   3       87.52       61.52     17.14 o 
  -8   8   3       33.81       20.48     13.27 o 
  -7   8   3       61.57       72.33     14.47 o 
  -6   8   3       18.34        4.85      7.31 o 
  -5   8   3     2182.24     2124.34     46.92 o 
  -4   8   3      182.02      173.27      8.52 o 
  -3   8   3      907.61      923.00     15.88 o 
  -2   8   3      153.58      144.30      7.71 o 
  -1   8   3     1292.48     1361.03     23.46 o 
   0   8   3     1414.90     1330.71     43.07 o 
   1   8   3      275.22      283.69     11.18 o 
   2   8   3      758.63      707.75     24.33 o 
   3   8   3     1223.99     1206.26     22.72 o 
   4   8   3      405.69      371.18     13.43 o 
   5   8   3      940.18      907.72     40.80 o 
   6   8   3      240.73      263.33     13.33 o 
   7   8   3      110.40      117.36     27.63 o 
   8   8   3        3.82       27.01     25.15 o 
   9   8   3       81.74       70.17     30.43 o 
  10   8   3        2.27       -6.21     31.05 o 
  -9   9   3       63.75       62.72     31.05 o 
  -8   9   3       39.65       51.54     27.63 o 
  -7   9   3      243.73      230.07     32.29 o 
  -6   9   3     1609.54     1584.66     32.98 o 
  -5   9   3       34.26       35.53      9.43 o 
  -4   9   3      294.69      318.34     13.27 o 
  -3   9   3      578.73      561.51     23.89 o 
  -2   9   3     2314.60     2195.46     32.47 o 
  -1   9   3      262.36      295.80     17.03 o 
   0   9   3     1261.45     1136.04     25.23 o 
   1   9   3      402.80      416.79     14.37 o 
   2   9   3       10.60        1.17      8.22 o 
   3   9   3       17.82       25.87      8.80 o 
   4   9   3     3553.38     3604.63     53.25 o 
   5   9   3       13.36       10.58      8.86 o 
   6   9   3      465.96      478.48     23.98 o 
   7   9   3      315.71      270.13     37.26 o 
   8   9   3        9.31      -40.05     26.70 o 
   9   9   3       61.72       55.58     34.15 o 
  -8  10   3      437.39      442.99     50.14 o 
  -7  10   3        4.35       10.50     17.53 o 
  -6  10   3        9.42       11.39     10.28 o 
  -5  10   3      131.63      107.94     15.92 o 
  -4  10   3       74.15       40.02     10.67 o 
  -3  10   3       43.98       66.22     10.20 o 
  -2  10   3      429.10      407.87     15.09 o 
  -1  10   3      165.63      186.21     23.93 o 
   0  10   3       29.70       26.95     14.83 o 
   1  10   3       27.56       19.80     10.64 o 
   2  10   3      190.89      212.33     12.59 o 
   3  10   3       62.19       75.44     10.43 o 
   4  10   3      408.88      384.17     15.53 o 
   5  10   3       32.11       40.97     10.38 o 
   6  10   3      272.96      321.98     18.80 o 
   7  10   3       49.22       68.63     20.29 o 
   8  10   3       19.52       19.25     30.74 o 
  -7  11   3      298.07      326.87     28.52 o 
  -6  11   3      180.57      201.17     20.65 o 
  -5  11   3       84.28       87.16     12.39 o 
  -4  11   3      402.89      398.96     16.87 o 
  -3  11   3       66.43       25.55     11.44 o 
  -2  11   3       82.85      103.65     11.68 o 
  -1  11   3      107.05      114.00     11.76 o 
   0  11   3       44.81       75.22     11.44 o 
   1  11   3     1369.31     1316.90     31.51 o 
   2  11   3      172.31      170.59     15.15 o 
   3  11   3       51.57       78.79     11.19 o 
   4  11   3      107.49      128.04     17.39 o 
   5  11   3        4.46        1.53     11.05 o 
   6  11   3       55.23       40.93     15.47 o 
   7  11   3      140.70      137.18     40.67 o 
  -6  12   3       97.83      122.19     17.61 o 
  -5  12   3      275.26      273.59     27.40 o 
  -4  12   3       51.97       60.81     12.31 o 
  -3  12   3      357.96      424.38     18.59 o 
  -2  12   3       35.59       24.40     11.50 o 
  -1  12   3      177.51      193.88     20.97 o 
   0  12   3      326.79      333.00     17.03 o 
   1  12   3        8.23       25.06     11.66 o 
   2  12   3       93.65       83.00     12.75 o 
   3  12   3      314.46      339.17     16.88 o 
   4  12   3        8.27       -8.73     11.86 o 
   5  12   3      172.30      180.08     16.49 o 
   6  12   3       61.21       76.52     17.58 o 
  -4  13   3      209.31      246.50     27.74 o 
  -3  13   3      105.34      116.37     15.49 o 
  -2  13   3      204.99      186.78     16.29 o 
  -1  13   3       34.20       55.36     13.41 o 
   0  13   3       22.74       10.60     12.28 o 
   1  13   3      115.65      141.54     15.02 o 
   2  13   3       93.11       76.15     13.35 o 
   3  13   3        4.89       -2.89     13.18 o 
   4  13   3      186.17      174.05     15.33 o 
 -12   0   4      346.62      365.76     34.46 o 
 -10   0   4       80.68       79.80     21.73 o 
  -8   0   4      672.45      720.02     32.60 o 
  -6   0   4     3791.14     3683.51     53.98 o 
  -4   0   4     9664.93     9720.25    129.10 o 
  -2   0   4      507.95      459.80     10.53 o 
   0   0   4      695.67      771.09     14.37 o 
   2   0   4   377148.31   305026.59   4317.63 o 
   4   0   4     1057.11      962.76     15.60 o 
   6   0   4      927.50      852.29     31.05 o 
   8   0   4      622.86      572.85     29.19 o 
  10   0   4       38.08        3.42     19.87 o 
  12   0   4      100.40      100.60     26.70 o 
 -12   1   4       58.93       82.31     16.90 o 
 -11   1   4      347.32      327.54     21.51 o 
 -10   1   4      782.20      854.31     27.88 o 
  -9   1   4        1.59       13.61     10.75 o 
  -8   1   4      133.65      142.01     13.17 o 
  -7   1   4      813.31      776.88     22.04 o 
  -6   1   4      247.09      259.17      9.35 o 
  -5   1   4      150.73      219.71      6.46 o 
  -4   1   4     1231.03     1269.30     15.56 o 
  -3   1   4     4073.60     4237.36     41.73 o 
  -2   1   4     2290.29     2337.69     24.21 o 
  -1   1   4       10.71       15.83      2.20 o 
   0   1   4    41732.29    40991.46    356.83 o 
   1   1   4     1946.84     1978.95     29.22 o 
   2   1   4     1107.41     1073.22     15.60 o 
   3   1   4     3163.24     2932.07     27.47 o 
   4   1   4     1716.29     1749.92     18.27 o 
   5   1   4       24.31       26.80      3.28 o 
   6   1   4      128.78      129.97     10.00 o 
   7   1   4        0.10      -11.10      8.33 o 
   8   1   4      362.71      381.03     18.63 o 
   9   1   4        7.30      -13.03     11.39 o 
  10   1   4       23.58       10.73     22.36 o 
  11   1   4       93.17      125.54     17.01 o 
  12   1   4        3.09      -11.21     16.93 o 
 -12   2   4      102.10       49.66     17.33 o 
 -11   2   4      171.29      195.25     18.65 o 
 -10   2   4       84.52       63.17     17.54 o 
  -9   2   4     1900.07     1909.91     40.60 o 
  -8   2   4      348.92      343.31     23.13 o 
  -7   2   4       88.30       97.31     10.87 o 
  -6   2   4      128.95      141.27      5.72 o 
  -5   2   4      391.92      451.77     12.87 o 
  -4   2   4       93.66       94.60      5.68 o 
  -3   2   4     2435.28     2321.90     22.50 o 
  -2   2   4      875.27      903.41     10.48 o 
  -1   2   4    11003.00    10944.59     84.35 o 
   0   2   4      647.51      638.19      8.34 o 
   1   2   4     5098.51     5143.81     44.97 o 
   2   2   4       31.43       32.09      2.82 o 
   3   2   4      575.70      505.83      7.90 o 
   4   2   4      908.79      856.58     11.22 o 
   5   2   4     2176.98     2074.76     21.74 o 
   6   2   4       31.87       35.39      7.06 o 
   7   2   4      859.38      827.10     19.91 o 
   8   2   4        0.38        0.82      9.56 o 
   9   2   4      567.28      615.95     31.98 o 
  10   2   4        0.16      -18.52     12.40 o 
  11   2   4        6.17       16.15     16.01 o 
  12   2   4       27.21       -0.50     17.67 o 
 -12   3   4        7.72       29.51     16.87 o 
 -11   3   4        1.45       -0.52     15.23 o 
 -10   3   4        7.10       -6.77     13.25 o 
  -9   3   4      321.31      355.83     18.97 o 
  -8   3   4     1992.72     1940.62     74.83 o 
  -7   3   4     1057.96     1017.27     25.34 o 
  -6   3   4      155.48      171.42      6.20 o 
  -5   3   4      387.95      358.34      8.00 o 
  -4   3   4     4370.46     4454.57     40.77 o 
  -3   3   4     7930.40     8245.16     70.86 o 
  -2   3   4     6889.98     6906.90     59.56 o 
  -1   3   4       54.62       54.19      2.62 o 
   0   3   4     9897.50    10300.61     80.13 o 
   1   3   4     7312.15     7472.74     64.46 o 
   2   3   4      472.59      468.77      7.71 o 
   3   3   4     1296.25     1341.62     15.31 o 
   4   3   4      579.68      530.06     13.48 o 
   5   3   4      128.72      128.99      6.35 o 
   6   3   4     1415.08     1467.54     22.68 o 
   7   3   4       18.54        1.20     10.75 o 
   8   3   4      481.51      462.11     17.06 o 
   9   3   4       38.19       60.95     11.53 o 
  10   3   4        1.90        6.53     13.88 o 
  11   3   4       42.66       26.32     18.78 o 
  12   3   4       96.10       92.14     34.62 o 
 -12   4   4       64.87       81.05     18.22 o 
 -11   4   4        8.11        2.47     22.04 o 
 -10   4   4      145.26      149.50     16.22 o 
  -9   4   4        0.40       -1.32     11.52 o 
  -8   4   4     2711.12     2692.41     41.43 o 
  -7   4   4       84.55       90.57      9.28 o 
  -6   4   4     3483.75     3564.29     35.47 o 
  -5   4   4      474.92      472.39      9.54 o 
  -4   4   4     4842.81     4822.00     44.24 o 
  -3   4   4      592.83      620.12     10.28 o 
  -2   4   4       49.65       79.13      4.09 o 
  -1   4   4      501.11      553.60      9.12 o 
   0   4   4     2639.26     2627.95     26.25 o 
   1   4   4       33.98       27.99      2.86 o 
   2   4   4     4827.39     4801.65     43.68 o 
   3   4   4        6.01       -0.10      3.30 o 
   4   4   4     2074.20     2072.58     26.37 o 
   5   4   4      106.34      102.39      5.67 o 
   6   4   4      766.40      815.84     17.52 o 
   7   4   4      231.67      256.76     12.38 o 
   8   4   4      170.29      163.93     13.02 o 
   9   4   4       41.37       45.94     11.70 o 
  10   4   4      159.68      157.55     15.71 o 
  11   4   4        0.04        7.94     14.82 o 
 -11   5   4       39.51       33.45     18.32 o 
 -10   5   4      292.37      317.25     19.64 o 
  -9   5   4      211.74      184.27     14.26 o 
  -8   5   4      328.54      348.36     15.73 o 
  -7   5   4      162.26      168.36     14.25 o 
  -6   5   4      110.79      109.76      6.97 o 
  -5   5   4     3800.66     4053.22     39.20 o 
  -4   5   4      794.28      803.07     12.16 o 
  -3   5   4      648.68      608.15     11.63 o 
  -2   5   4     1414.54     1550.30     15.96 o 
  -1   5   4     3018.41     3523.90     34.53 o 
   0   5   4       80.34       90.44      4.87 o 
   1   5   4     2220.54     2335.57     21.96 o 
   2   5   4       21.58       16.53      3.63 o 
   3   5   4     2960.92     2835.47     28.79 o 
   4   5   4        4.16        7.21      4.38 o 
   5   5   4        8.85        7.09      4.65 o 
   6   5   4      374.20      356.04      9.90 o 
   7   5   4        4.81       10.19      8.94 o 
   8   5   4      408.68      411.84     31.06 o 
   9   5   4      175.69      158.93     13.93 o 
  10   5   4       94.01      116.29     14.85 o 
  11   5   4        1.09       -9.06     14.28 o 
 -11   6   4      198.37      218.27     28.25 o 
 -10   6   4       18.86       28.86     16.48 o 
  -9   6   4       82.34       85.49     12.46 o 
  -8   6   4      421.98      401.26     16.19 o 
  -7   6   4      581.73      548.00     16.52 o 
  -6   6   4      340.44      341.86     10.84 o 
  -5   6   4      329.58      297.97      9.03 o 
  -4   6   4      205.94      242.76      8.22 o 
  -3   6   4     3458.99     3157.23     29.21 o 
  -2   6   4       98.37      106.80      5.91 o 
  -1   6   4     2742.12     2495.23     26.97 o 
   0   6   4      300.91      288.79      9.47 o 
   1   6   4     6489.94     7168.20     65.57 o 
   2   6   4      514.18      559.33      9.24 o 
   3   6   4     1579.20     1634.25     19.57 o 
   4   6   4      179.32      181.95     11.18 o 
   5   6   4      441.73      427.51     10.32 o 
   6   6   4      230.30      256.24      9.51 o 
   7   6   4      894.43      850.62     47.74 o 
   8   6   4       11.64       14.85     11.11 o 
   9   6   4       44.27       69.93     12.55 o 
  10   6   4       52.23       46.13     14.26 o 
  11   6   4        2.18      -16.75     13.85 o 
 -10   7   4      304.41      331.40     49.68 o 
  -9   7   4      233.59      199.85     24.53 o 
  -8   7   4      833.24      850.27     62.56 o 
  -7   7   4      286.95      284.83     17.86 o 
  -6   7   4        2.77        3.21      6.63 o 
  -5   7   4     2063.85     2049.93     27.95 o 
  -4   7   4      295.78      269.73     12.58 o 
  -3   7   4      284.64      274.18     10.06 o 
  -2   7   4     2346.02     2383.71     27.12 o 
  -1   7   4       70.42       67.01      5.78 o 
   0   7   4     3929.18     3877.83     39.39 o 
   1   7   4     2371.84     2571.28     28.82 o 
   2   7   4      144.24      130.86      7.31 o 
   3   7   4     1420.80     1380.08     19.38 o 
   4   7   4      379.54      366.56     11.95 o 
   5   7   4      507.99      522.47     13.94 o 
   6   7   4      814.14      833.93     17.37 o 
   7   7   4       17.05       19.39     13.80 o 
   8   7   4       87.11      100.70     17.23 o 
   9   7   4       65.06       49.10     18.34 o 
  10   7   4       70.63       84.99     20.55 o 
 -10   8   4        4.74       13.51     16.96 o 
  -9   8   4      145.12      146.13     24.68 o 
  -8   8   4      192.80      196.48     18.65 o 
  -7   8   4       84.66       73.99     14.68 o 
  -6   8   4      332.67      353.70     12.63 o 
  -5   8   4      166.29      176.61      9.00 o 
  -4   8   4      928.14      880.47     15.98 o 
  -3   8   4       87.21       98.57      7.32 o 
  -2   8   4      350.78      346.16     10.41 o 
  -1   8   4      103.62       89.91      6.90 o 
   0   8   4       29.32       28.90      6.77 o 
   1   8   4      110.29      123.06      7.50 o 
   2   8   4     2951.87     2888.43     32.68 o 
   3   8   4      126.14      135.42      8.18 o 
   4   8   4      381.65      364.97     11.46 o 
   5   8   4       23.09       24.02      8.04 o 
   6   8   4        3.10      -25.62     17.08 o 
   7   8   4        0.50       31.98     24.84 o 
   8   8   4       36.51       56.51     29.81 o 
   9   8   4       24.27       55.27     31.98 o 
  10   8   4        8.41       34.46     34.15 o 
  -9   9   4       12.33       25.46     25.46 o 
  -8   9   4       31.39       30.12     27.32 o 
  -7   9   4      772.50      696.12     43.16 o 
  -6   9   4       33.64       24.24     10.13 o 
  -5   9   4      331.10      337.07     14.43 o 
  -4   9   4        6.51        4.38      8.34 o 
  -3   9   4      607.68      594.29     17.14 o 
  -2   9   4     2556.09     2518.82     49.25 o 
  -1   9   4      245.43      237.26     11.87 o 
   0   9   4     1534.14     1596.12     26.51 o 
   1   9   4      664.43      642.10     18.73 o 
   2   9   4      117.89      116.41     11.33 o 
   3   9   4     1061.81      995.80     21.09 o 
   4   9   4      919.18      853.65     22.36 o 
   5   9   4       17.89        7.95      8.96 o 
   6   9   4      587.95      635.46     48.44 o 
   7   9   4        1.05      -24.84     27.32 o 
   8   9   4        1.61      -11.80     27.32 o 
   9   9   4        6.24      -15.83     31.36 o 
  -8  10   4       16.30       15.51     19.89 o 
  -7  10   4       94.28       80.42     21.36 o 
  -6  10   4        2.62       -8.64     10.19 o 
  -5  10   4      105.75       83.74     11.23 o 
  -4  10   4      338.74      305.71     14.06 o 
  -3  10   4      176.97      218.17     12.90 o 
  -2  10   4      131.78      138.95     11.74 o 
  -1  10   4      984.61     1011.81     22.20 o 
   0  10   4      249.68      249.48     17.39 o 
   1  10   4      196.86      199.41     12.26 o 
   2  10   4      872.22      859.78     20.46 o 
   3  10   4        1.13      -13.18      8.79 o 
   4  10   4      167.10      165.03     12.59 o 
   5  10   4      151.49      140.95     12.14 o 
   6  10   4       33.85       37.12     14.13 o 
   7  10   4       24.68       45.63     20.52 o 
   8  10   4       33.06       31.36     34.46 o 
  -7  11   4       23.62       -5.19     46.26 o 
  -6  11   4      110.56      109.24     12.88 o 
  -5  11   4       51.45       51.51     11.78 o 
  -4  11   4      148.14      152.30     12.91 o 
  -3  11   4       27.92        6.54     10.65 o 
  -2  11   4      641.12      598.92     19.49 o 
  -1  11   4      175.89      186.02     13.44 o 
   0  11   4     1647.00     1670.13     49.38 o 
   1  11   4       82.55       63.43     10.96 o 
   2  11   4       40.72       42.87     11.19 o 
   3  11   4       45.10       32.99     14.12 o 
   4  11   4      252.82      251.61     19.32 o 
   5  11   4      201.04      194.05     14.66 o 
   6  11   4      151.77      167.59     17.28 o 
   7  11   4        9.15      -28.28     21.34 o 
  -6  12   4      123.63      156.35     19.43 o 
  -5  12   4        0.65      -13.50     12.32 o 
  -4  12   4      145.63      152.17     14.65 o 
  -3  12   4       28.34       53.54     12.22 o 
  -2  12   4        4.17      -13.40     10.90 o 
  -1  12   4      107.84      120.97     16.04 o 
   0  12   4      237.25      233.64     19.90 o 
   1  12   4       98.90      109.73     13.44 o 
   2  12   4      317.41      290.82     16.11 o 
   3  12   4        3.75       -9.90     11.83 o 
   4  12   4      223.46      206.13     15.55 o 
   5  12   4        1.17        2.08     13.18 o 
  -3  13   4       11.60        5.69     13.21 o 
  -2  13   4      101.53       83.18     14.42 o 
  -1  13   4       22.13       22.80     12.80 o 
   0  13   4       31.83       17.30     12.75 o 
   1  13   4      449.39      475.46     19.87 o 
   2  13   4        2.78       -5.74     12.81 o 
   3  13   4      378.95      425.11     23.17 o 
 -11   0   5      213.58      221.07     25.77 o 
  -9   0   5     1041.96     1007.23     39.74 o 
  -7   0   5     4256.64     4314.86     96.56 o 
  -5   0   5    16984.37    17941.93    234.75 o 
  -3   0   5     2768.74     2805.65     41.80 o 
  -1   0   5    10790.25    10927.60    143.99 o 
   1   0   5      673.57      758.15     23.51 o 
   3   0   5     3601.72     3825.18     45.75 o 
   5   0   5     1675.94     1618.92     31.36 o 
   7   0   5      447.98      448.35     26.70 o 
   9   0   5     1105.45     1117.76     43.16 o 
  11   0   5       86.63      102.77     24.53 o 
 -12   1   5        9.74       21.76     16.89 o 
 -11   1   5      289.35      320.49     34.93 o 
 -10   1   5      116.56      105.93     14.81 o 
  -9   1   5      232.72      243.93     16.65 o 
  -8   1   5      254.55      273.50     14.92 o 
  -7   1   5      513.40      495.85     18.32 o 
  -6   1   5     2115.56     2262.41     30.64 o 
  -5   1   5       72.70       63.21      5.74 o 
  -4   1   5      814.08      764.55     11.68 o 
  -3   1   5     7414.40     7922.37     75.31 o 
  -2   1   5     1472.08     1463.09     23.17 o 
  -1   1   5    10447.15    10828.17    102.41 o 
   0   1   5      199.39      241.76      7.43 o 
   1   1   5      129.88      144.22      4.52 o 
   2   1   5      542.77      638.99      9.13 o 
   3   1   5       57.68       59.48      3.66 o 
   4   1   5     1295.20     1278.32     14.93 o 
   5   1   5     1314.78     1284.36     15.34 o 
   6   1   5        0.54        0.23      6.87 o 
   7   1   5      130.17      131.56     12.17 o 
   8   1   5       45.96       47.68     11.20 o 
   9   1   5        2.19        2.55     12.62 o 
  10   1   5      293.20      277.75     18.99 o 
  11   1   5       17.34        8.68     16.57 o 
  12   1   5        2.88      -17.94     28.88 o 
 -12   2   5       78.24       93.57     29.96 o 
 -11   2   5       15.47        0.15     14.37 o 
 -10   2   5      568.55      603.87     23.92 o 
  -9   2   5      280.44      298.47     18.09 o 
  -8   2   5       23.39       28.25     11.05 o 
  -7   2   5       12.11       25.49     12.57 o 
  -6   2   5       69.15       72.87      6.09 o 
  -5   2   5      570.46      545.51     10.15 o 
  -4   2   5    14710.28    15506.35    143.81 o 
  -3   2   5       28.54       25.49      3.10 o 
  -2   2   5    17321.44    17414.71    144.67 o 
  -1   2   5       89.70      113.45      3.79 o 
   0   2   5     2590.26     2455.22     23.64 o 
   1   2   5     2634.91     2534.45     24.39 o 
   2   2   5      982.36      995.27     12.09 o 
   3   2   5       62.52       58.69      3.78 o 
   4   2   5     4942.59     4891.64     44.76 o 
   5   2   5      173.12      178.22      6.55 o 
   6   2   5     1754.32     1655.27     27.78 o 
   7   2   5       15.27       15.87      8.42 o 
   8   2   5      738.68      770.88     21.54 o 
   9   2   5        3.08      -14.89     11.05 o 
  10   2   5       13.15       10.70     13.91 o 
  11   2   5        5.03       14.40     15.73 o 
  12   2   5        1.64        0.64     17.31 o 
 -12   3   5        0.31      -29.57     19.72 o 
 -11   3   5      467.11      456.43     23.47 o 
 -10   3   5       79.31      105.34     17.39 o 
  -9   3   5      341.48      361.75     18.44 o 
  -8   3   5       34.86       27.33     10.75 o 
  -7   3   5        0.18      -12.50      8.55 o 
  -6   3   5      346.08      343.09      9.66 o 
  -5   3   5      821.00      666.49     10.80 o 
  -4   3   5       84.11       94.80      4.69 o 
  -3   3   5     7131.86     7820.38     67.80 o 
  -2   3   5      430.14      409.19      8.50 o 
  -1   3   5    15929.61    16314.09    138.00 o 
   0   3   5     1237.70     1366.18     13.76 o 
   1   3   5      174.98      175.64      5.23 o 
   2   3   5     4164.84     4069.70     37.58 o 
   3   3   5       57.64       50.23      3.98 o 
   4   3   5      752.15      779.48     11.48 o 
   5   3   5     1102.42     1068.09     15.87 o 
   6   3   5      458.12      491.19     15.33 o 
   7   3   5      190.92      191.44     12.12 o 
   8   3   5        6.44       -6.79      9.50 o 
   9   3   5       29.30       36.63     11.49 o 
  10   3   5       71.64       51.42     23.60 o 
  11   3   5       13.57       23.01     15.91 o 
 -11   4   5        9.63        1.58     15.45 o 
 -10   4   5       15.76       37.54     14.49 o 
  -9   4   5      395.64      371.62     23.29 o 
  -8   4   5      450.52      437.16     19.42 o 
  -7   4   5     2224.63     2245.33     35.38 o 
  -6   4   5       77.15       71.72      5.60 o 
  -5   4   5     3694.65     3668.75     48.87 o 
  -4   4   5      354.27      376.84      8.52 o 
  -3   4   5     1158.73     1246.24     14.94 o 
  -2   4   5     1584.55     1925.74     19.24 o 
  -1   4   5    14895.91    15619.60    120.56 o 
   0   4   5      283.66      288.63      6.20 o 
   1   4   5     6754.37     6720.66     54.53 o 
   2   4   5      324.64      346.92      7.54 o 
   3   4   5     6408.76     6338.43     56.97 o 
   4   4   5       80.87       84.08      5.19 o 
   5   4   5      518.23      516.47     10.23 o 
   6   4   5       63.44       55.96      6.62 o 
   7   4   5      337.48      323.95     14.02 o 
   8   4   5        3.79       10.27      9.85 o 
   9   4   5      330.66      326.10     22.63 o 
  10   4   5        4.65       22.42     12.37 o 
  11   4   5      107.32      108.70     19.10 o 
 -11   5   5       13.29       -2.59     14.91 o 
 -10   5   5       27.24       10.72     26.08 o 
  -9   5   5      477.79      436.71     20.64 o 
  -8   5   5       41.52       36.99     10.51 o 
  -7   5   5        9.07        7.99      8.07 o 
  -6   5   5     2695.68     2676.27     28.90 o 
  -5   5   5      595.20      545.58     12.04 o 
  -4   5   5     1211.69     1127.92     14.93 o 
  -3   5   5     1717.14     1871.80     19.03 o 
  -2   5   5       10.64        2.88      2.99 o 
  -1   5   5     1329.05     1288.21     16.33 o 
   0   5   5    10221.62    10555.08     92.39 o 
   1   5   5        9.49        6.33      3.38 o 
   2   5   5     2862.72     2600.79     26.80 o 
   3   5   5     2720.82     2720.48     28.15 o 
   4   5   5      758.55      710.69     13.29 o 
   5   5   5     1210.57     1274.90     17.28 o 
   6   5   5      139.12      129.83      8.11 o 
   7   5   5      416.02      424.37     16.48 o 
   8   5   5      138.66      177.53     17.40 o 
   9   5   5       22.01       15.15     11.45 o 
  10   5   5      120.75      130.11     15.25 o 
  11   5   5        0.24       -4.38     14.01 o 
 -11   6   5        0.26       -7.14     20.49 o 
 -10   6   5      232.31      236.28     26.08 o 
  -9   6   5       42.11       33.84     14.81 o 
  -8   6   5        7.76        3.27     12.22 o 
  -7   6   5        3.61       -0.86      8.77 o 
  -6   6   5      149.44      151.49      7.60 o 
  -5   6   5      316.15      295.08     11.87 o 
  -4   6   5     1397.58     1452.68     21.21 o 
  -3   6   5      206.32      181.31      7.28 o 
  -2   6   5     3653.28     3415.75     35.02 o 
  -1   6   5      410.15      417.52     10.92 o 
   0   6   5     1028.38     1080.00     15.48 o 
   1   6   5      160.81      138.28      7.49 o 
   2   6   5        4.93        0.80      4.68 o 
   3   6   5      314.47      325.54      8.81 o 
   4   6   5     1098.44     1081.49     15.84 o 
   5   6   5       40.45       55.74      6.24 o 
   6   6   5      535.12      526.74     13.93 o 
   7   6   5       28.62       21.70     11.55 o 
   8   6   5       88.84       87.48     12.87 o 
   9   6   5       58.40      100.59     14.58 o 
  10   6   5        0.09       -2.80     13.45 o 
  11   6   5        3.56        6.70     18.63 o 
 -10   7   5       28.43       17.41     16.53 o 
  -9   7   5       22.44       -1.24     14.06 o 
  -8   7   5      396.54      376.85     26.08 o 
  -7   7   5      310.06      291.30     18.49 o 
  -6   7   5      213.11      199.95     15.37 o 
  -5   7   5       43.26       43.35      7.18 o 
  -4   7   5      162.02      150.90      7.80 o 
  -3   7   5     3425.81     3412.56     36.16 o 
  -2   7   5       44.69       45.28      5.78 o 
  -1   7   5     1036.29     1020.55     15.81 o 
   0   7   5      834.51      845.08     18.00 o 
   1   7   5       86.70       77.44     11.87 o 
   2   7   5      954.09      896.34     15.30 o 
   3   7   5      467.70      461.49     11.47 o 
   4   7   5      363.03      360.97     12.82 o 
   5   7   5      909.13      921.25     18.07 o 
   6   7   5       10.45        8.44     12.57 o 
   7   7   5      350.89      388.59     22.15 o 
   8   7   5        6.23       20.84     16.19 o 
   9   7   5        2.98      -14.56     17.70 o 
  10   7   5        2.57       -3.55     18.34 o 
 -10   8   5        0.79       26.36     17.24 o 
  -9   8   5       41.02       33.74     24.68 o 
  -8   8   5       32.36       31.61     19.25 o 
  -7   8   5      236.10      274.67     18.57 o 
  -6   8   5       94.40       85.24      9.30 o 
  -5   8   5     1935.10     1937.98     25.95 o 
  -4   8   5      149.42      158.81      8.77 o 
  -3   8   5       82.18       71.24      7.18 o 
  -2   8   5      320.96      332.10     10.48 o 
  -1   8   5     1350.72     1299.32     19.16 o 
   0   8   5       42.08       43.24      6.49 o 
   1   8   5     1846.78     1808.06     23.65 o 
   2   8   5      143.26      124.27      7.97 o 
   3   8   5      523.94      529.08     13.40 o 
   4   8   5      152.03      156.04      8.94 o 
   5   8   5        8.43       11.59      8.00 o 
   6   8   5       43.24       59.28     11.14 o 
   7   8   5        9.61      -13.80     14.87 o 
   8   8   5       60.01       75.14     29.50 o 
   9   8   5      233.89      216.72     39.43 o 
  -9   9   5        5.88       -3.73     23.29 o 
  -8   9   5      131.77      163.63     31.36 o 
  -7   9   5       75.69       74.29     18.33 o 
  -6   9   5      667.77      637.88     18.21 o 
  -5   9   5      414.32      406.41     15.14 o 
  -4   9   5     1087.34     1126.93     22.48 o 
  -3   9   5     1615.46     1524.29     26.17 o 
  -2   9   5     1611.58     1586.65     26.59 o 
  -1   9   5        3.34        9.12      8.20 o 
   0   9   5     3629.37     3611.35     45.72 o 
   1   9   5      217.51      234.22     11.73 o 
   2   9   5       58.88       52.75      8.96 o 
   3   9   5      342.61      349.56     17.25 o 
   4   9   5     1516.90     1545.53     26.96 o 
   5   9   5       35.01       42.72     10.62 o 
   6   9   5        2.78      -11.18     40.05 o 
   7   9   5      299.07      286.58     36.64 o 
   8   9   5       56.88       27.63     31.98 o 
   9   9   5        8.61       -6.83     29.50 o 
  -8  10   5        6.16       29.80     20.99 o 
  -7  10   5        1.11       -7.94     18.60 o 
  -6  10   5      196.81      174.68     13.34 o 
  -5  10   5       98.29       96.72     11.45 o 
  -4  10   5      412.55      402.94     19.78 o 
  -3  10   5       11.08       -8.04     15.82 o 
  -2  10   5     1439.36     1503.97     27.21 o 
  -1  10   5       82.97       90.22     10.56 o 
   0  10   5       71.58       80.59     10.40 o 
   1  10   5        4.33        7.72      8.91 o 
   2  10   5       17.13       11.62      9.36 o 
   3  10   5        2.10       -2.45      9.26 o 
   4  10   5       36.96       28.29     10.25 o 
   5  10   5        0.02      -12.65      9.46 o 
   6  10   5      171.37      170.35     16.48 o 
   7  10   5        0.58       -5.47     18.78 o 
   8  10   5      108.59       83.83     34.15 o 
  -7  11   5        7.98       -3.73     28.88 o 
  -6  11   5      119.35      139.53     19.49 o 
  -5  11   5      108.37      114.25     13.29 o 
  -4  11   5      120.34      129.04     12.64 o 
  -3  11   5      601.05      566.04     18.76 o 
  -2  11   5      115.88       92.31     13.44 o 
  -1  11   5      201.62      243.37     25.81 o 
   0  11   5      220.07      230.84     13.81 o 
   1  11   5        0.43        5.94     10.73 o 
   2  11   5      124.86      129.06     19.09 o 
   3  11   5      258.56      295.64     15.45 o 
   4  11   5        0.76        0.63     11.36 o 
   5  11   5       52.67       71.55     12.56 o 
   6  11   5        0.93        2.46     14.47 o 
   7  11   5      125.14      113.62     24.70 o 
  -5  12   5      272.55      294.82     38.60 o 
  -4  12   5       43.58       24.96     13.58 o 
  -3  12   5       77.44       90.32     14.67 o 
  -2  12   5      215.83      192.23     16.51 o 
  -1  12   5      159.86      196.31     16.26 o 
   0  12   5      156.59      155.24     14.30 o 
   1  12   5      333.32      345.95     17.07 o 
   2  12   5       11.80        5.11     11.05 o 
   3  12   5       58.10       61.38     13.41 o 
   4  12   5       96.78       97.29     13.67 o 
   5  12   5        0.42       -1.59     16.22 o 
  -3  13   5      245.13      310.82     20.64 o 
  -2  13   5        1.23        9.63     15.39 o 
  -1  13   5       22.16       38.62     15.33 o 
   0  13   5      148.79      135.25     17.10 o 
   1  13   5        6.46        8.60     22.01 o 
   2  13   5      163.84      177.07     17.89 o 
   3  13   5       17.75       27.96     14.77 o 
 -12   0   6        0.70       35.40     21.73 o 
 -10   0   6        8.37       -0.62     17.39 o 
  -8   0   6     2657.26     2687.59     69.24 o 
  -6   0   6      966.98      882.10     36.95 o 
  -4   0   6     5297.91     6219.39     86.55 o 
  -2   0   6    19975.87    19756.48    256.81 o 
   0   0   6    21801.50    21673.48    281.26 o 
   2   0   6    40539.48    37811.59    404.21 o 
   4   0   6     1713.79     1805.11     31.67 o 
   6   0   6     2311.19     2088.66     54.65 o 
   8   0   6      889.60      834.90     36.02 o 
  10   0   6        8.61        3.42     19.56 o 
  12   0   6        8.02       23.91     27.32 o 
 -12   1   6       68.65       65.23     17.56 o 
 -11   1   6       18.42        0.53     13.37 o 
 -10   1   6        1.72        9.57     12.40 o 
  -9   1   6      420.73      434.33     20.30 o 
  -8   1   6       81.17       92.97     12.07 o 
  -7   1   6     1328.59     1250.93     30.27 o 
  -6   1   6      501.41      515.94     12.54 o 
  -5   1   6        3.13       12.52      4.15 o 
  -4   1   6     1373.96     1218.23     16.36 o 
  -3   1   6       40.96       29.04      3.62 o 
  -2   1   6      346.85      407.57      8.11 o 
  -1   1   6     4129.22     4381.54     39.45 o 
   0   1   6      338.32      347.46      8.83 o 
   1   1   6       96.61       95.59      4.45 o 
   2   1   6      948.64      967.88     12.24 o 
   3   1   6     1432.98     1387.73     15.96 o 
   4   1   6     4775.34     4642.78     51.00 o 
   5   1   6      100.21       98.09      5.18 o 
   6   1   6      125.39      110.35      9.20 o 
   7   1   6      368.23      354.79     17.01 o 
   8   1   6       16.83       25.30     10.98 o 
   9   1   6        3.66       -9.82     12.46 o 
  10   1   6        1.99        3.20     13.61 o 
  11   1   6       39.49       37.14     16.61 o 
  12   1   6        0.44       10.09     25.15 o 
 -12   2   6        0.01      -24.24     25.30 o 
 -11   2   6       28.07       25.00     14.05 o 
 -10   2   6       48.15       34.61     14.45 o 
  -9   2   6      654.31      644.16     44.40 o 
  -8   2   6      198.80      197.35     18.63 o 
  -7   2   6      791.16      844.99     24.22 o 
  -6   2   6       82.96      110.74      6.22 o 
  -5   2   6     3372.36     2987.59     32.84 o 
  -4   2   6      321.71      332.79     11.88 o 
  -3   2   6     3847.71     3698.12     38.17 o 
  -2   2   6      154.50      194.62      5.12 o 
  -1   2   6      184.53      192.13     10.10 o 
   0   2   6       23.01       17.54      2.94 o 
   1   2   6      956.12      971.14     13.77 o 
   2   2   6       72.07       67.97      4.41 o 
   3   2   6      193.59      185.24      5.82 o 
   4   2   6      496.59      443.61      8.96 o 
   5   2   6     4246.12     4083.35     39.18 o 
   6   2   6      122.80      112.74      9.53 o 
   7   2   6      409.29      395.80     15.79 o 
   8   2   6       24.26       22.63     10.40 o 
   9   2   6        0.34        1.27     12.46 o 
  10   2   6        1.87      -17.82     18.01 o 
  11   2   6       36.03       25.59     19.56 o 
 -12   3   6       74.00      114.00     18.28 o 
 -11   3   6       12.92       15.00     18.01 o 
 -10   3   6      375.56      383.91     21.24 o 
  -9   3   6        5.06       14.93     12.42 o 
  -8   3   6     1728.03     1632.28     35.49 o 
  -7   3   6     1284.61     1334.75     29.94 o 
  -6   3   6      921.60      970.78     15.49 o 
  -5   3   6     1333.93     1339.69     18.67 o 
  -4   3   6     2171.32     2116.91     22.40 o 
  -3   3   6      344.45      344.86      7.33 o 
  -2   3   6     4172.65     4095.21     34.57 o 
  -1   3   6      668.37      607.81      8.12 o 
   0   3   6      659.01      700.18      8.90 o 
   1   3   6      369.73      353.48      7.37 o 
   2   3   6      864.80      817.63     15.16 o 
   3   3   6      708.31      669.77     20.70 o 
   4   3   6      890.25      896.35     13.18 o 
   5   3   6      189.37      228.45      7.51 o 
   6   3   6      922.27      909.28     20.61 o 
   7   3   6       63.19       51.28      9.80 o 
   8   3   6        1.26        2.47     10.15 o 
   9   3   6        2.51        0.48     11.21 o 
  10   3   6       38.78       44.80     29.81 o 
  11   3   6        7.74       -2.55     19.25 o 
 -11   4   6        0.18        8.01     19.25 o 
 -10   4   6       63.96       66.18     22.36 o 
  -9   4   6       12.81        3.73     11.64 o 
  -8   4   6     3677.09     3598.60     61.33 o 
  -7   4   6       95.57      114.31     10.45 o 
  -6   4   6      663.63      626.28     11.93 o 
  -5   4   6        4.78        2.00      4.33 o 
  -4   4   6      219.98      262.85      7.32 o 
  -3   4   6      465.32      539.69      9.50 o 
  -2   4   6     6404.25     6476.74     52.91 o 
  -1   4   6     1129.66     1181.86     13.01 o 
   0   4   6     1147.50     1069.99     12.20 o 
   1   4   6      922.50     1000.26     12.03 o 
   2   4   6     1993.02     1831.04     20.32 o 
   3   4   6     1502.75     1576.09     18.65 o 
   4   4   6       43.49       52.85      6.82 o 
   5   4   6      181.29      193.25      7.24 o 
   6   4   6       28.13       19.86      6.48 o 
   7   4   6       32.18       27.06      9.31 o 
   8   4   6      579.43      600.21     20.44 o 
   9   4   6        2.01       -8.21     11.50 o 
  10   4   6      163.11      173.10     16.55 o 
  11   4   6        7.87        9.92     22.82 o 
 -11   5   6       38.00       27.81     24.99 o 
 -10   5   6       16.45       14.31     18.32 o 
  -9   5   6      850.20      862.29     26.98 o 
  -8   5   6       82.04       90.40     11.07 o 
  -7   5   6      482.52      447.61     15.88 o 
  -6   5   6     1692.36     1668.05     22.84 o 
  -5   5   6      379.69      351.57      9.50 o 
  -4   5   6     1399.84     1424.75     17.53 o 
  -3   5   6       36.93       41.54      4.13 o 
  -2   5   6      157.85      134.11      5.02 o 
  -1   5   6     1455.62     1282.27     14.15 o 
   0   5   6      310.89      375.58      7.10 o 
   1   5   6     4776.77     4722.25     40.55 o 
   2   5   6      110.83      138.96      5.78 o 
   3   5   6      607.74      608.85     11.00 o 
   4   5   6       11.22       -2.28      4.73 o 
   5   5   6      652.98      680.78     12.85 o 
   6   5   6      631.93      587.21     16.11 o 
   7   5   6       26.42        9.89      9.68 o 
   8   5   6       23.40       -7.00     10.17 o 
   9   5   6      119.28      143.15     15.21 o 
  10   5   6        1.51        1.82     13.84 o 
  11   5   6        9.51        0.27     15.64 o 
 -11   6   6       20.72        4.04     24.22 o 
 -10   6   6        0.60      -27.94     18.63 o 
  -9   6   6       20.19       14.15     14.10 o 
  -8   6   6      236.81      235.26     29.19 o 
  -7   6   6      322.72      294.83     37.41 o 
  -6   6   6     1029.32      984.49     25.01 o 
  -5   6   6     1709.69     1694.38     24.33 o 
  -4   6   6       15.86        1.51      5.29 o 
  -3   6   6     3857.37     3879.84     39.35 o 
  -2   6   6       51.46       46.19      5.33 o 
  -1   6   6     1720.56     1818.69     21.89 o 
   0   6   6      314.89      382.87      9.93 o 
   1   6   6       45.70       42.84      5.99 o 
   2   6   6      346.86      337.92      9.88 o 
   3   6   6      888.77      847.10     13.70 o 
   4   6   6       16.73       17.93      5.40 o 
   5   6   6      263.44      276.65      9.23 o 
   6   6   6        5.87        8.76      7.27 o 
   7   6   6        6.59       19.96     10.35 o 
   8   6   6        1.59        0.60     18.08 o 
   9   6   6        5.26        8.83     12.11 o 
  10   6   6        3.49      -19.85     13.23 o 
 -10   7   6      143.39      107.47     19.01 o 
  -9   7   6      119.33      153.90     18.05 o 
  -8   7   6        8.03      -20.73     13.82 o 
  -7   7   6       95.23       95.63     14.09 o 
  -6   7   6     2793.54     2648.13     34.47 o 
  -5   7   6       32.79       30.42      6.89 o 
  -4   7   6     1945.34     1906.14     24.34 o 
  -3   7   6        3.73        4.33      5.60 o 
  -2   7   6     3729.45     3583.74     37.52 o 
  -1   7   6     1051.07     1086.67     16.87 o 
   0   7   6      322.55      339.45     11.25 o 
   1   7   6      195.39      189.54      8.13 o 
   2   7   6      403.41      411.16     11.40 o 
   3   7   6      147.90      160.77      8.36 o 
   4   7   6     1612.48     1606.55     28.91 o 
   5   7   6        3.94       10.33      7.13 o 
   6   7   6      214.78      191.97     12.61 o 
   7   7   6       13.80       -9.05     22.82 o 
   8   7   6        0.19      -22.47     14.98 o 
   9   7   6       68.97       84.16     19.99 o 
  10   7   6        5.56       10.79     19.46 o 
  -9   8   6       41.67       58.50     17.37 o 
  -8   8   6      580.12      566.69     26.10 o 
  -7   8   6       16.64        4.21     13.53 o 
  -6   8   6       20.60       12.97      7.61 o 
  -5   8   6      552.19      509.64     13.91 o 
  -4   8   6       30.08       13.96      6.85 o 
  -3   8   6      545.13      547.84     13.28 o 
  -2   8   6      553.89      547.39     13.75 o 
  -1   8   6        5.28       -4.22      5.93 o 
   0   8   6     2454.77     2509.60     29.63 o 
   1   8   6       11.86       12.53      6.72 o 
   2   8   6     1109.06     1113.43     18.44 o 
   3   8   6       28.64       35.06      9.90 o 
   4   8   6        1.14       -4.30      6.87 o 
   5   8   6       13.22       13.60      8.11 o 
   6   8   6      185.78      185.71     13.65 o 
   7   8   6        0.05       -4.73     14.61 o 
   8   8   6       63.64       85.59     19.37 o 
   9   8   6       44.46       56.82     32.91 o 
  -8   9   6        3.91      -33.07     22.04 o 
  -7   9   6      702.85      739.84     72.50 o 
  -6   9   6        4.35        6.39      8.35 o 
  -5   9   6      145.20      177.41     10.18 o 
  -4   9   6      263.15      260.78     13.40 o 
  -3   9   6       55.29       75.84     10.11 o 
  -2   9   6      627.36      634.29     17.32 o 
  -1   9   6      282.23      289.09     17.48 o 
   0   9   6      162.71      171.31     10.88 o 
   1   9   6      809.73      791.02     19.45 o 
   2   9   6     1754.94     1715.35     27.76 o 
   3   9   6       50.07       58.89      9.56 o 
   4   9   6     1113.21     1103.52     22.78 o 
   5   9   6        7.59        3.07      9.00 o 
   6   9   6        2.34      -11.72     15.37 o 
   7   9   6      173.43      226.97     35.09 o 
   8   9   6        7.36       12.11     28.56 o 
  -8  10   6       67.01       84.14     33.84 o 
  -7  10   6       18.93       39.43     28.25 o 
  -6  10   6        5.53        5.34     11.57 o 
  -5  10   6      617.01      611.98     21.96 o 
  -4  10   6       87.02       64.60     10.70 o 
  -3  10   6      123.78      164.55     12.29 o 
  -2  10   6     1021.97     1005.59     24.18 o 
  -1  10   6      174.56      167.53     11.99 o 
   0  10   6       10.59        5.93      9.14 o 
   1  10   6      135.88      116.33     11.28 o 
   2  10   6      419.01      464.11     16.28 o 
   3  10   6      111.72      135.35     11.98 o 
   4  10   6       41.69       29.27     12.17 o 
   5  10   6      176.57      192.47     17.21 o 
   6  10   6       18.32       41.60     13.83 o 
   7  10   6       10.32        5.95     23.60 o 
   8  10   6       47.28       24.84     34.77 o 
  -7  11   6        3.50        6.52     31.67 o 
  -6  11   6      285.95      305.02     18.43 o 
  -5  11   6       10.17       20.80     14.86 o 
  -4  11   6      629.20      619.59     22.41 o 
  -3  11   6      272.12      217.69     16.53 o 
  -2  11   6      642.32      630.85     23.29 o 
  -1  11   6       50.26       42.28     12.72 o 
   0  11   6      168.02      134.34     17.98 o 
   1  11   6      102.91      106.47     13.53 o 
   2  11   6      365.20      379.32     18.43 o 
   3  11   6       15.03       14.57     11.81 o 
   4  11   6      872.58      900.20     32.72 o 
   5  11   6        1.45      -28.36     19.42 o 
   6  11   6      123.17      142.22     30.12 o 
  -5  12   6      139.19      171.86     35.68 o 
  -4  12   6       29.90        4.81     14.10 o 
  -3  12   6       98.08       99.00     14.80 o 
  -2  12   6      325.16      320.14     18.74 o 
  -1  12   6        0.88       -7.94     13.80 o 
   0  12   6      312.97      338.16     19.01 o 
   1  12   6        7.90       -2.82     18.81 o 
   2  12   6      105.64      114.56     16.90 o 
   3  12   6        7.89       19.26     13.60 o 
   4  12   6       39.41       44.28     21.54 o 
   5  12   6       71.65       83.16     15.04 o 
  -3  13   6      119.79       90.12     27.46 o 
  -2  13   6       14.08      -15.09     14.12 o 
  -1  13   6      268.13      251.67     19.19 o 
   0  13   6       22.14       38.99     19.88 o 
   1  13   6      237.28      275.36     19.50 o 
   2  13   6       18.71       22.43     20.88 o 
 -11   0   7      175.41      158.04     27.01 o 
  -9   0   7      856.09      894.21     37.88 o 
  -7   0   7      112.92      102.77     17.08 o 
  -5   0   7      357.88      320.05     12.95 o 
  -3   0   7     5993.51     5832.86     81.77 o 
  -1   0   7     1891.48     1734.03     28.23 o 
   1   0   7      385.24      322.09     13.35 o 
   3   0   7        8.77       -3.00      4.66 o 
   5   0   7     1474.85     1264.15     35.09 o 
   7   0   7      935.34     1001.33     39.12 o 
   9   0   7      277.29      274.47     26.08 o 
  11   0   7       45.65       -2.79     24.22 o 
 -12   1   7       22.11       19.45     15.91 o 
 -11   1   7       46.52       24.79     15.01 o 
 -10   1   7      200.85      216.58     17.56 o 
  -9   1   7        9.17        2.97     11.83 o 
  -8   1   7      136.68      136.39     15.99 o 
  -7   1   7      299.51      306.53     15.14 o 
  -6   1   7      143.77      149.13      9.84 o 
  -5   1   7      749.04      707.65     12.80 o 
  -4   1   7     6266.08     6796.17     67.08 o 
  -3   1   7     2057.56     2273.75     25.96 o 
  -2   1   7       28.96       19.61      3.73 o 
  -1   1   7       11.26        6.13      2.95 o 
   0   1   7     6869.56     6683.89     58.91 o 
   1   1   7      426.74      406.38      8.47 o 
   2   1   7      290.53      323.21      7.46 o 
   3   1   7      601.18      687.73     10.84 o 
   4   1   7     2162.87     2354.45     29.37 o 
   5   1   7        4.28        6.02      4.28 o 
   6   1   7      230.51      255.50     12.40 o 
   7   1   7       25.49       14.89      9.01 o 
   8   1   7       76.94       96.92     13.56 o 
   9   1   7      148.17      148.63     17.11 o 
  10   1   7       41.74       44.15     15.52 o 
  11   1   7        2.44      -21.94     15.51 o 
 -12   2   7       55.69       36.99     20.65 o 
 -11   2   7       11.43        6.64     29.19 o 
 -10   2   7       16.10       15.83     18.94 o 
  -9   2   7       47.38       44.72     14.44 o 
  -8   2   7      507.71      524.99     20.86 o 
  -7   2   7        3.59        2.43      9.33 o 
  -6   2   7     4728.00     4788.56     50.08 o 
  -5   2   7      754.21      753.92     13.32 o 
  -4   2   7     3072.51     2865.35     31.76 o 
  -3   2   7       31.40       39.68      4.38 o 
  -2   2   7        7.95        2.26      3.40 o 
  -1   2   7       64.09       88.09      4.23 o 
   0   2   7     1032.54      989.13     12.80 o 
   1   2   7      213.29      204.58      5.99 o 
   2   2   7     8102.50     7875.77     69.11 o 
   3   2   7      347.59      323.23     10.71 o 
   4   2   7     1454.80     1412.77     18.07 o 
   5   2   7      156.14      155.48      6.50 o 
   6   2   7      215.66      238.79     18.38 o 
   7   2   7        4.75        4.49      8.77 o 
   8   2   7      145.86      128.53     13.24 o 
   9   2   7        2.91       -0.46     13.03 o 
  10   2   7       75.83       69.21     16.35 o 
  11   2   7        3.87        0.78     34.77 o 
 -11   3   7      141.63      125.74     17.55 o 
 -10   3   7       52.74       38.66     14.90 o 
  -9   3   7      190.35      172.37     16.21 o 
  -8   3   7      452.62      439.53     19.42 o 
  -7   3   7      864.14      848.93     23.90 o 
  -6   3   7       65.94       79.99      6.48 o 
  -5   3   7     2348.08     2429.09     41.99 o 
  -4   3   7      646.45      700.13     11.29 o 
  -3   3   7      545.21      504.10      8.88 o 
  -2   3   7       39.60       40.90      3.35 o 
  -1   3   7      587.10      625.58      8.54 o 
   0   3   7       17.47       21.13      3.62 o 
   1   3   7     2307.14     2261.74     23.78 o 
   2   3   7      469.11      481.97      9.21 o 
   3   3   7      135.58      135.21      8.74 o 
   4   3   7      145.56      143.09      6.26 o 
   5   3   7      829.96      795.27     18.65 o 
   6   3   7      274.96      277.37     12.83 o 
   7   3   7      147.02      163.23     12.44 o 
   8   3   7       78.32       91.90     11.85 o 
   9   3   7       41.67       52.08     12.42 o 
  10   3   7        1.67       14.09     14.49 o 
  11   3   7       11.16       44.10     17.01 o 
 -11   4   7      250.44      240.78     20.92 o 
 -10   4   7       15.12       10.67     13.50 o 
  -9   4   7      292.28      332.33     19.10 o 
  -8   4   7      348.89      345.38     54.03 o 
  -7   4   7     1742.77     1680.17     63.18 o 
  -6   4   7       38.12       40.64      5.81 o 
  -5   4   7      863.69      809.44     13.08 o 
  -4   4   7       10.39       11.20      4.32 o 
  -3   4   7     2195.17     2067.16     22.17 o 
  -2   4   7      155.02      177.57      6.20 o 
  -1   4   7     5894.55     6371.24     52.30 o 
   0   4   7      961.48      958.69     11.73 o 
   1   4   7      946.14      874.33     11.36 o 
   2   4   7       64.31       70.84      5.01 o 
   3   4   7      234.74      218.73      7.11 o 
   4   4   7       83.22      101.46      8.69 o 
   5   4   7      273.95      307.37      9.32 o 
   6   4   7        0.33       -8.91      5.94 o 
   7   4   7     1838.23     1853.50     33.64 o 
   8   4   7       15.89        5.67     13.12 o 
   9   4   7       10.99       15.47     12.90 o 
  10   4   7        2.69      -12.05     13.10 o 
  11   4   7        1.41      -26.47     17.65 o 
 -11   5   7        2.10       -5.30     15.64 o 
 -10   5   7      327.17      395.35     30.89 o 
  -9   5   7       14.66       13.80     17.08 o 
  -8   5   7      239.42      244.68     15.91 o 
  -7   5   7      321.71      333.08     13.65 o 
  -6   5   7     1728.54     1761.15     21.95 o 
  -5   5   7      610.35      572.33     11.56 o 
  -4   5   7      850.78      813.24     12.82 o 
  -3   5   7      115.63      106.15      5.15 o 
  -2   5   7     2029.34     1892.58     19.43 o 
  -1   5   7      652.46      707.86     10.11 o 
   0   5   7     5071.14     5286.50     59.29 o 
   1   5   7     4009.75     4352.18     45.68 o 
   2   5   7      112.93      145.10      6.29 o 
   3   5   7      508.04      478.13     13.72 o 
   4   5   7       29.97       39.52      5.57 o 
   5   5   7      600.55      577.97     14.30 o 
   6   5   7     1261.17     1283.24     21.96 o 
   7   5   7        0.96      -14.08      9.39 o 
   8   5   7       35.85       47.29     11.52 o 
   9   5   7       33.06       26.10     12.92 o 
  10   5   7        0.17        5.80     14.36 o 
  11   5   7        6.50       -2.44     17.94 o 
 -10   6   7       24.09       32.60     22.98 o 
  -9   6   7       64.22       62.72     22.04 o 
  -8   6   7      144.32      119.85     24.22 o 
  -7   6   7       46.58       43.81     12.84 o 
  -6   6   7       20.18       15.75      7.20 o 
  -5   6   7      429.82      416.33     12.12 o 
  -4   6   7      120.56      142.29      7.99 o 
  -3   6   7      172.31      175.67      7.45 o 
  -2   6   7       10.43       12.18      4.88 o 
  -1   6   7      196.25      199.41      7.51 o 
   0   6   7      189.81      187.01      7.52 o 
   1   6   7       10.23       12.69      5.23 o 
   2   6   7     1704.79     1662.37     21.48 o 
   3   6   7       36.60       40.10      6.71 o 
   4   6   7     1129.04     1048.36     18.96 o 
   5   6   7       66.47       89.16      7.31 o 
   6   6   7       14.46       18.25      7.72 o 
   7   6   7      143.77      165.56     26.73 o 
   8   6   7        5.84        3.56     11.75 o 
   9   6   7        1.58       -5.95     13.27 o 
  10   6   7       30.01        2.74     14.80 o 
 -10   7   7       59.24       36.64     24.22 o 
  -9   7   7        0.07       20.52     15.87 o 
  -8   7   7        6.22       -0.50     13.69 o 
  -7   7   7      351.22      344.16     19.92 o 
  -6   7   7      236.98      265.45     15.15 o 
  -5   7   7     1907.36     1871.98     24.82 o 
  -4   7   7      146.00      161.42      8.39 o 
  -3   7   7      305.49      330.97     10.36 o 
  -2   7   7      588.31      576.00     12.75 o 
  -1   7   7      348.87      367.72     10.71 o 
   0   7   7       15.71       25.34      6.04 o 
   1   7   7     1107.35     1116.24     17.50 o 
   2   7   7        1.51       -2.85      5.97 o 
   3   7   7     2442.79     2443.03     29.12 o 
   4   7   7      170.13      171.89     10.09 o 
   5   7   7      412.57      383.10     13.23 o 
   6   7   7       57.31       71.43     11.04 o 
   7   7   7        3.44       -7.77     17.85 o 
   8   7   7       37.89       25.55     16.93 o 
   9   7   7       87.18      128.72     40.98 o 
  10   7   7        0.31       11.37     20.77 o 
  -9   8   7      198.51      218.27     27.94 o 
  -8   8   7       23.52       33.53     18.32 o 
  -7   8   7      444.62      470.39     31.05 o 
  -6   8   7       63.57       75.38      8.95 o 
  -5   8   7       11.59       10.53      7.45 o 
  -4   8   7       23.96       13.80      7.26 o 
  -3   8   7     1589.29     1506.59     21.78 o 
  -2   8   7       49.33       35.36      7.05 o 
  -1   8   7      971.29      975.36     16.80 o 
   0   8   7      216.14      211.35      9.31 o 
   1   8   7     1157.31     1185.69     18.72 o 
   2   8   7      611.14      656.00     16.42 o 
   3   8   7       18.31       15.10      7.03 o 
   4   8   7      289.00      333.76     11.65 o 
   5   8   7      187.18      197.27     11.67 o 
   6   8   7       74.55       89.88     12.34 o 
   7   8   7      168.71      188.23     38.19 o 
   8   8   7       25.89       41.09     18.60 o 
   9   8   7       30.17       -7.80     36.79 o 
  -8   9   7      539.77      587.42     28.34 o 
  -7   9   7      177.14      233.56     20.43 o 
  -6   9   7       92.28       86.08     10.81 o 
  -5   9   7      439.39      387.90     14.33 o 
  -4   9   7     1359.86     1234.73     29.56 o 
  -3   9   7        2.30        5.54      8.39 o 
  -2   9   7      265.57      278.56     11.83 o 
  -1   9   7      216.01      220.35     10.93 o 
   0   9   7     2455.27     2368.80     39.60 o 
   1   9   7       77.13       74.99     15.26 o 
   2   9   7      240.78      228.36     12.16 o 
   3   9   7      164.42      159.61     11.25 o 
   4   9   7       85.13       85.95     10.06 o 
   5   9   7       23.38       19.02      9.51 o 
   6   9   7      769.04      788.05     30.44 o 
   7   9   7       11.55        2.79     27.32 o 
   8   9   7       61.61       63.65     31.36 o 
  -8  10   7       62.64       32.29     32.60 o 
  -7  10   7      171.03      174.49     36.33 o 
  -6  10   7      707.74      690.72     29.67 o 
  -5  10   7       39.15       23.62     12.37 o 
  -4  10   7       36.37       50.47     12.15 o 
  -3  10   7       83.02       88.51     12.46 o 
  -2  10   7       37.92       43.25     11.38 o 
  -1  10   7       10.91       25.87     10.77 o 
   0  10   7      176.52      123.17     18.49 o 
   1  10   7      227.05      220.23     14.51 o 
   2  10   7        9.43      -13.09      9.92 o 
   3  10   7        0.03      -10.60     10.66 o 
   4  10   7       69.78       65.50     12.69 o 
   5  10   7        3.45        3.47     12.34 o 
   6  10   7      210.12      176.81     19.94 o 
   7  10   7        8.32       68.62     33.84 o 
  -6  11   7       20.27       14.34     13.45 o 
  -5  11   7      542.46      558.81     22.61 o 
  -4  11   7      156.06      170.33     15.44 o 
  -3  11   7      228.71      204.58     15.92 o 
  -2  11   7      346.04      340.03     20.58 o 
  -1  11   7        2.80       -2.99     11.95 o 
   0  11   7      123.03      142.27     15.50 o 
   1  11   7       28.13       22.10     13.10 o 
   2  11   7       18.16       24.53     12.44 o 
   3  11   7      649.28      632.78     23.10 o 
   4  11   7       42.06       13.09     13.33 o 
   5  11   7       22.60       34.09     14.22 o 
   6  11   7       13.13        2.10     17.90 o 
  -5  12   7        7.46       11.64     15.10 o 
  -4  12   7      137.25      132.59     24.37 o 
  -3  12   7      160.00      156.88     16.78 o 
  -2  12   7       83.07       84.59     21.04 o 
  -1  12   7      402.71      389.72     20.50 o 
   0  12   7       11.79       -8.74     12.80 o 
   1  12   7      177.87      180.61     16.36 o 
   2  12   7      117.98       91.53     18.43 o 
   3  12   7        0.25      -11.83     13.28 o 
   4  12   7       53.12       59.93     22.47 o 
  -2  13   7      181.03      186.74     24.33 o 
  -1  13   7       52.54       31.18     20.38 o 
   0  13   7      182.26      160.20     18.59 o 
   1  13   7       10.12       -9.40     15.22 o 
   2  13   7       41.33       38.79     15.15 o 
 -12   0   8       94.51       97.80     25.46 o 
 -10   0   8     1145.47     1091.37     44.71 o 
  -8   0   8      298.96      307.38     23.60 o 
  -6   0   8       80.38       70.22      9.47 o 
  -4   0   8     4910.74     4643.02     68.38 o 
  -2   0   8    12393.77    12291.60    228.36 o 
   0   0   8     3106.23     3201.70     49.38 o 
   2   0   8      718.41      622.11     13.16 o 
   4   0   8    40637.93    39616.56    425.52 o 
   6   0   8      257.20      263.60     21.11 o 
   8   0   8      178.02      156.18     21.73 o 
  10   0   8       71.00       69.55     23.60 o 
 -12   1   8       33.60        6.51     17.54 o 
 -11   1   8      230.66      232.37     19.85 o 
 -10   1   8      280.91      274.16     19.76 o 
  -9   1   8     1144.46     1018.71     41.92 o 
  -8   1   8     1037.18     1064.67     40.67 o 
  -7   1   8       71.95       68.53     11.17 o 
  -6   1   8       76.99       76.97      6.64 o 
  -5   1   8      230.78      204.55      9.72 o 
  -4   1   8      255.89      309.88     13.00 o 
  -3   1   8      231.75      270.36      8.08 o 
  -2   1   8       51.36       44.14      4.75 o 
  -1   1   8     2341.28     2230.56     23.21 o 
   0   1   8      919.36      834.03     11.68 o 
   1   1   8      153.07      136.15      5.23 o 
   2   1   8    10721.65    10757.36     92.92 o 
   3   1   8      543.17      606.85     11.74 o 
   4   1   8       25.09       29.72     13.48 o 
   5   1   8      476.07      450.86     10.39 o 
   6   1   8       38.44       31.48      9.25 o 
   7   1   8       45.91       44.36     10.11 o 
   8   1   8       19.74        5.52     13.20 o 
   9   1   8        3.98       -6.54     19.10 o 
  10   1   8       28.71       21.60     16.01 o 
  11   1   8        9.29       -5.37     18.47 o 
 -11   2   8       27.55       40.80     16.35 o 
 -10   2   8      338.00      293.09     19.45 o 
  -9   2   8      349.97      386.28     20.40 o 
  -8   2   8      236.74      214.05     15.58 o 
  -7   2   8     2714.02     2685.94     48.60 o 
  -6   2   8      330.02      343.95     16.67 o 
  -5   2   8      386.82      380.94     13.48 o 
  -4   2   8      169.91      209.39      7.60 o 
  -3   2   8      413.45      382.28      9.59 o 
  -2   2   8      307.24      227.09      6.57 o 
  -1   2   8     2156.05     1989.85     21.47 o 
   0   2   8      201.94      220.59      8.49 o 
   1   2   8     3647.58     3510.61     34.16 o 
   2   2   8        0.15       -5.07      3.59 o 
   3   2   8     1564.43     1476.15     19.90 o 
   4   2   8      121.02      160.76     10.49 o 
   5   2   8        4.72       -3.90      4.93 o 
   6   2   8      100.50       91.22     10.45 o 
   7   2   8       99.63      105.00     11.41 o 
   8   2   8        0.10       -7.84      9.66 o 
   9   2   8      121.03      171.02     41.61 o 
  10   2   8        1.39        3.42     16.25 o 
  11   2   8       81.08      129.14     20.75 o 
 -11   3   8       33.37       16.06     20.03 o 
 -10   3   8        0.62       -0.39     14.23 o 
  -9   3   8       26.55       44.02     13.15 o 
  -8   3   8       12.82        4.04     11.32 o 
  -7   3   8      441.37      387.85     17.89 o 
  -6   3   8     3552.67     3419.98     44.59 o 
  -5   3   8      999.26      960.98     15.93 o 
  -4   3   8      460.18      459.07     10.76 o 
  -3   3   8      388.93      337.18      9.16 o 
  -2   3   8     1651.22     1591.94     16.95 o 
  -1   3   8     4797.07     4752.70     44.26 o 
   0   3   8     3507.64     3556.33     34.74 o 
   1   3   8      110.21      127.95      5.68 o 
   2   3   8     3067.91     3022.76     30.70 o 
   3   3   8     1734.89     1651.36     19.85 o 
   4   3   8      559.99      520.78     11.30 o 
   5   3   8      166.67      168.28      7.42 o 
   6   3   8       11.63       11.69      8.30 o 
   7   3   8       19.50        1.20      9.07 o 
   8   3   8      116.91      123.12     13.70 o 
   9   3   8       11.31      -14.16     12.18 o 
  10   3   8       55.00       73.43     23.29 o 
  11   3   8        0.92      -21.82     16.89 o 
 -11   4   8       44.63       42.55     17.09 o 
 -10   4   8      276.61      274.16     23.75 o 
  -9   4   8       57.98       76.41     13.34 o 
  -8   4   8      502.52      484.64     21.17 o 
  -7   4   8       35.18       31.87     11.05 o 
  -6   4   8     2609.98     2530.38     36.93 o 
  -5   4   8      116.02      138.82      6.68 o 
  -4   4   8     3498.24     3617.98     35.71 o 
  -3   4   8      142.15      117.80      5.20 o 
  -2   4   8     4373.47     4342.08     37.66 o 
  -1   4   8      102.31      115.45      4.62 o 
   0   4   8      283.08      227.85      8.45 o 
   1   4   8      237.61      229.61      6.35 o 
   2   4   8      440.35      385.39      9.29 o 
   3   4   8      192.31      190.33      7.20 o 
   4   4   8      813.05      806.82     13.83 o 
   5   4   8        5.69        0.03      5.44 o 
   6   4   8      378.23      383.96     12.59 o 
   7   4   8        7.16        8.08     10.28 o 
   8   4   8      263.91      258.95     15.48 o 
   9   4   8       32.39       23.90     12.44 o 
  10   4   8        2.25       11.03     14.17 o 
  11   4   8        3.59       -6.40     18.85 o 
 -11   5   8      194.68      167.97     29.81 o 
 -10   5   8       58.17       41.03     14.57 o 
  -9   5   8      212.77      218.62     17.52 o 
  -8   5   8      541.95      507.20     21.30 o 
  -7   5   8       36.60       27.30     10.62 o 
  -6   5   8      638.95      642.07     13.89 o 
  -5   5   8       49.73       48.24      7.03 o 
  -4   5   8        4.52        3.36      4.42 o 
  -3   5   8     3283.15     3383.66     31.27 o 
  -2   5   8      375.43      357.60     12.40 o 
  -1   5   8      673.82      619.56      9.81 o 
   0   5   8      399.16      401.44      8.37 o 
   1   5   8     3563.37     3895.19     35.17 o 
   2   5   8        8.26        4.85      4.59 o 
   3   5   8      693.60      715.99     16.14 o 
   4   5   8       13.11        4.18      5.69 o 
   5   5   8      616.38      670.08     23.17 o 
   6   5   8        6.57       -6.63      7.89 o 
   7   5   8       14.63       13.23     10.67 o 
   8   5   8       32.16       22.82     12.38 o 
   9   5   8        8.61       -5.64     13.10 o 
  10   5   8       67.73       74.83     15.79 o 
 -10   6   8        0.78      -14.90     22.04 o 
  -9   6   8      394.79      392.46     29.81 o 
  -8   6   8       28.21       47.04     14.81 o 
  -7   6   8      340.62      386.29     20.30 o 
  -6   6   8      668.65      648.50     15.84 o 
  -5   6   8     1611.74     1588.25     36.66 o 
  -4   6   8      275.94      294.54     11.76 o 
  -3   6   8      103.54      107.84      6.93 o 
  -2   6   8      305.06      321.02      9.46 o 
  -1   6   8      648.43      588.34     12.00 o 
   0   6   8       40.44       45.89      5.67 o 
   1   6   8     1273.23     1190.72     25.21 o 
   2   6   8      160.73      180.73      8.17 o 
   3   6   8     2140.98     2080.97     28.71 o 
   4   6   8      100.04      102.89      8.31 o 
   5   6   8       94.64      110.43      9.01 o 
   6   6   8       23.48       13.75     10.13 o 
   7   6   8       30.51       28.35     11.54 o 
   8   6   8       18.38       14.99     18.61 o 
   9   6   8       68.02       61.24     31.05 o 
  10   6   8        3.99       -0.85     15.29 o 
 -10   7   8        4.85      -13.66     22.67 o 
  -9   7   8       29.06        3.10     21.42 o 
  -8   7   8      503.18      515.10     34.15 o 
  -7   7   8      224.76      202.75     22.98 o 
  -6   7   8     2044.28     2082.48     48.88 o 
  -5   7   8      784.64      801.61     17.73 o 
  -4   7   8      101.18       98.89      8.84 o 
  -3   7   8     1863.90     1796.95     26.55 o 
  -2   7   8        1.40       -0.81      6.54 o 
  -1   7   8      110.92      118.00      9.55 o 
   0   7   8     1027.32     1050.19     20.79 o 
   1   7   8       18.94       13.74      6.79 o 
   2   7   8     1360.02     1384.95     20.28 o 
   3   7   8      396.72      404.68     12.01 o 
   4   7   8      232.36      269.02     14.92 o 
   5   7   8      260.72      269.56     12.26 o 
   6   7   8        9.98        8.80     10.34 o 
   7   7   8      104.54       72.76     20.49 o 
   8   7   8       88.09       77.84     19.04 o 
   9   7   8        0.44      -16.71     17.82 o 
  -9   8   8       31.73      -20.18     21.11 o 
  -8   8   8        6.44       12.11     21.42 o 
  -7   8   8      268.73      267.85     20.43 o 
  -6   8   8       99.43       93.15     10.38 o 
  -5   8   8      107.98      114.56     10.28 o 
  -4   8   8      247.36      274.05     14.97 o 
  -3   8   8      454.87      458.83     14.49 o 
  -2   8   8      848.33      820.72     20.12 o 
  -1   8   8       19.93        8.17      7.40 o 
   0   8   8      475.81      453.71     14.45 o 
   1   8   8        6.09        7.92      7.71 o 
   2   8   8      236.04      242.13     11.58 o 
   3   8   8       69.71       77.02      9.26 o 
   4   8   8      975.94     1003.85     20.87 o 
   5   8   8       47.69       36.41      9.12 o 
   6   8   8      120.53      106.14     13.35 o 
   7   8   8        0.07       -8.88     20.96 o 
   8   8   8        0.87       -1.81     16.94 o 
   9   8   8        1.07      -17.09     17.59 o 
  -8   9   8       80.77       65.20     28.25 o 
  -7   9   8        0.90       -0.96     15.22 o 
  -6   9   8       82.66       73.31     11.56 o 
  -5   9   8      442.40      381.33     14.82 o 
  -4   9   8       77.84       56.23     10.00 o 
  -3   9   8      375.37      389.79     15.28 o 
  -2   9   8        5.27        3.26      8.49 o 
  -1   9   8      721.41      742.76     18.36 o 
   0   9   8     1007.68      937.64     20.11 o 
   1   9   8      370.33      365.39     13.65 o 
   2   9   8      978.94      955.09     20.63 o 
   3   9   8      117.99      138.27     21.91 o 
   4   9   8      100.67       98.17     12.84 o 
   5   9   8      213.43      198.78     15.14 o 
   6   9   8      262.47      242.99     25.77 o 
   7   9   8       27.22       13.04     30.43 o 
   8   9   8       83.24       58.68     35.09 o 
  -7  10   8      196.61      268.57     39.12 o 
  -6  10   8        1.61       -9.13     12.64 o 
  -5  10   8      237.07      267.66     16.98 o 
  -4  10   8        2.82      -11.86     11.88 o 
  -3  10   8       30.43       25.94     12.48 o 
  -2  10   8      302.38      288.25     21.41 o 
  -1  10   8       33.66       33.62     11.60 o 
   0  10   8      208.82      228.50     14.89 o 
   1  10   8      506.90      524.05     20.55 o 
   2  10   8       96.11       96.56     13.00 o 
   3  10   8       99.41       76.51     12.83 o 
   4  10   8      201.20      204.04     15.54 o 
   5  10   8       26.58       -7.31     12.08 o 
   6  10   8       44.19       44.46     16.43 o 
   7  10   8       11.06      -29.50     28.88 o 
  -6  11   8      133.21      128.46     17.03 o 
  -5  11   8       38.09        2.86     21.16 o 
  -4  11   8      322.96      349.21     19.18 o 
  -3  11   8       38.69       54.75     21.54 o 
  -2  11   8        8.95       -0.92     11.89 o 
  -1  11   8        6.58       -8.34     13.45 o 
   0  11   8      400.38      374.47     19.00 o 
   1  11   8       34.43       38.43     12.80 o 
   2  11   8      781.29      775.82     24.92 o 
   3  11   8       16.49       -0.10     12.51 o 
   4  11   8       48.49       59.33     13.66 o 
   5  11   8       13.57       12.45     13.54 o 
   6  11   8       17.26       22.14     19.18 o 
  -4  12   8      119.94      117.50     15.96 o 
  -3  12   8       26.62       35.99     14.36 o 
  -2  12   8      170.65      149.32     16.97 o 
  -1  12   8        1.24        7.56     13.06 o 
   0  12   8       62.20       57.19     14.70 o 
   1  12   8       60.38       60.38     14.47 o 
   2  12   8       38.80       49.45     14.05 o 
   3  12   8       48.54       45.10     14.19 o 
   4  12   8       60.64       69.52     16.43 o 
   0  13   8       43.93       39.90     15.34 o 
 -11   0   9      317.42      315.15     31.67 o 
  -9   0   9      109.54       99.05     19.87 o 
  -7   0   9     1246.57     1220.53     41.61 o 
  -5   0   9     4917.96     4853.69     72.52 o 
  -3   0   9    15536.70    15878.55    211.16 o 
  -1   0   9     4341.45     4467.00     53.69 o 
   1   0   9     2307.52     2316.86     45.59 o 
   3   0   9      286.05      316.03     10.77 o 
   5   0   9     1314.79     1434.56     33.53 o 
   7   0   9      278.18      224.48     23.60 o 
   9   0   9        8.21       -4.35     19.56 o 
  11   0   9      150.24      111.15     27.63 o 
 -11   1   9       81.26       69.55     16.02 o 
 -10   1   9       60.82       51.57     15.64 o 
  -9   1   9      520.38      450.84     33.84 o 
  -8   1   9      190.26      168.01     15.36 o 
  -7   1   9      863.30      872.91     25.30 o 
  -6   1   9       44.18       40.28      6.40 o 
  -5   1   9     1026.94     1081.88     17.63 o 
  -4   1   9     3705.40     3868.00     42.18 o 
  -3   1   9       48.45       59.15      5.48 o 
  -2   1   9      719.61      626.41     10.62 o 
  -1   1   9     5107.14     5203.20     50.40 o 
   0   1   9       20.39       18.81      3.91 o 
   1   1   9     1777.16     1768.65     20.30 o 
   2   1   9      163.83      137.57      6.00 o 
   3   1   9      169.24      118.92      6.40 o 
   4   1   9      285.61      301.47     11.71 o 
   5   1   9        3.60       -4.71      4.93 o 
   6   1   9      489.99      488.67     17.06 o 
   7   1   9      213.62      261.01     14.63 o 
   8   1   9       21.51       29.03     13.83 o 
   9   1   9       26.09       13.52     14.89 o 
  10   1   9        0.20       -7.04     15.64 o 
  11   1   9        0.40      -10.27     18.65 o 
 -11   2   9        4.96        6.54     15.69 o 
 -10   2   9      142.27      144.69     31.83 o 
  -9   2   9       42.47       23.67     13.49 o 
  -8   2   9     1305.39     1213.48     31.88 o 
  -7   2   9      589.92      577.71     21.29 o 
  -6   2   9       21.34       27.03      6.32 o 
  -5   2   9       13.44       10.82      5.30 o 
  -4   2   9      654.99      697.32     13.33 o 
  -3   2   9     1204.38     1215.35     17.82 o 
  -2   2   9     9270.25     9683.61     84.67 o 
  -1   2   9       60.10       52.01      5.67 o 
   0   2   9     6747.61     6649.13     60.15 o 
   1   2   9        0.18        4.13      3.94 o 
   2   2   9     2561.43     2413.71     28.81 o 
   3   2   9      277.06      251.80      7.75 o 
   4   2   9       70.47       63.04      5.82 o 
   5   2   9       14.94       17.05      5.39 o 
   6   2   9      244.94      218.44     21.55 o 
   7   2   9       14.68       -0.97      9.96 o 
   8   2   9      219.89      246.78     15.63 o 
   9   2   9        3.03      -22.00     14.67 o 
  10   2   9       97.71       67.97     16.99 o 
  11   2   9        0.08       -4.90     16.79 o 
 -11   3   9       67.60       47.56     16.79 o 
 -10   3   9        3.31        9.52     14.50 o 
  -9   3   9     1288.60     1149.85     32.24 o 
  -8   3   9      185.86      173.40     15.13 o 
  -7   3   9      759.40      718.16     23.26 o 
  -6   3   9       18.76       35.04      6.73 o 
  -5   3   9      475.96      466.60     11.97 o 
  -4   3   9      942.55      945.64     15.76 o 
  -3   3   9      159.77      143.24      6.48 o 
  -2   3   9      142.34      140.05      6.16 o 
  -1   3   9     3658.84     3815.93     37.30 o 
   0   3   9       42.28       54.02      4.94 o 
   1   3   9     3845.23     3756.49     85.87 o 
   2   3   9      111.64      121.25      6.19 o 
   3   3   9      466.39      437.51     12.20 o 
   4   3   9      950.47      908.25     14.72 o 
   5   3   9       23.42       28.49      6.02 o 
   6   3   9      157.24      152.92     12.07 o 
   7   3   9       60.27       67.15     11.01 o 
   8   3   9       53.57       42.72     12.27 o 
   9   3   9       37.78       29.42     13.20 o 
  10   3   9        1.30      -20.14     28.72 o 
  11   3   9        2.68      -12.05     17.68 o 
 -11   4   9      127.27      133.73     18.21 o 
 -10   4   9        6.70       13.81     14.94 o 
  -9   4   9      140.70      122.33     20.80 o 
  -8   4   9      126.27      110.64     29.03 o 
  -7   4   9      380.28      354.20     17.77 o 
  -6   4   9      633.12      593.91     14.08 o 
  -5   4   9     2020.92     1924.32     25.48 o 
  -4   4   9       33.37       31.40      5.46 o 
  -3   4   9     4438.96     4616.90     40.41 o 
  -2   4   9      264.46      274.25      8.02 o 
  -1   4   9     1570.70     1560.19     19.11 o 
   0   4   9      532.57      589.89     11.22 o 
   1   4   9     3029.94     3102.49     35.71 o 
   2   4   9       97.27       86.90      5.88 o 
   3   4   9     1853.96     1796.13     25.34 o 
   4   4   9        1.54       -7.44      5.50 o 
   5   4   9     1201.38     1166.59     17.65 o 
   6   4   9        3.28       15.26      9.30 o 
   7   4   9      241.82      261.81     15.71 o 
   8   4   9        1.51       -8.15     11.53 o 
   9   4   9       24.64       18.93     18.81 o 
  10   4   9        1.00      -21.20     14.13 o 
 -10   5   9      270.07      269.81     30.43 o 
  -9   5   9       50.49       44.09     18.63 o 
  -8   5   9        1.08        7.22     11.58 o 
  -7   5   9      646.81      644.98     22.58 o 
  -6   5   9      193.73      209.36      9.46 o 
  -5   5   9       24.52       32.40      6.73 o 
  -4   5   9     3119.18     3113.89     33.08 o 
  -3   5   9      635.64      565.91     13.43 o 
  -2   5   9     1124.54     1067.51     15.49 o 
  -1   5   9     1238.47     1332.16     23.58 o 
   0   5   9      149.89      161.64      9.46 o 
   1   5   9      902.23      880.71     16.47 o 
   2   5   9     2147.12     2094.30     24.62 o 
   3   5   9       66.60       77.15      8.09 o 
   4   5   9      536.74      547.34     12.42 o 
   5   5   9      338.98      339.26     10.81 o 
   6   5   9      295.75      291.40     12.28 o 
   7   5   9      115.66       86.62     12.97 o 
   8   5   9        7.14       13.52     15.34 o 
   9   5   9       58.92       36.99     14.57 o 
  10   5   9        3.98       35.42     16.00 o 
 -10   6   9      188.90      212.68     30.43 o 
  -8   6   9      593.26      641.47     38.19 o 
  -7   6   9      230.53      215.79     23.29 o 
  -6   6   9        7.87        7.56      8.47 o 
  -5   6   9        6.31       -2.40      7.38 o 
  -4   6   9      507.33      529.56     14.53 o 
  -3   6   9      330.55      331.71     11.97 o 
  -2   6   9      557.30      536.81     14.08 o 
  -1   6   9       10.12        6.93      6.19 o 
   0   6   9     2087.61     1921.00     28.68 o 
   1   6   9      103.18      113.74      8.46 o 
   2   6   9      739.64      707.01     15.76 o 
   3   6   9        5.77       -0.39      6.77 o 
   4   6   9       39.28       43.80      8.05 o 
   5   6   9        7.55       14.20      7.92 o 
   6   6   9      165.42      149.46     12.67 o 
   7   6   9       22.56       25.97     16.22 o 
   8   6   9       48.76       48.01     18.39 o 
   9   6   9        7.16       13.98     18.10 o 
  10   6   9       11.60      -11.49     19.17 o 
  -9   7   9      426.66      448.04     33.84 o 
  -8   7   9       14.65       16.15     21.11 o 
  -7   7   9       84.02      126.06     23.91 o 
  -6   7   9      634.21      574.46     16.63 o 
  -5   7   9      841.40      795.91     18.37 o 
  -4   7   9      119.21      128.11     11.34 o 
  -3   7   9       35.23       32.70      7.75 o 
  -2   7   9      396.59      396.32     13.09 o 
  -1   7   9     1895.84     1872.81     27.67 o 
   0   7   9        7.25        6.30      6.98 o 
   1   7   9      554.75      543.49     16.67 o 
   2   7   9      202.78      191.85     10.36 o 
   3   7   9       52.38       54.83      8.44 o 
   4   7   9      246.65      241.68     11.73 o 
   5   7   9       12.82       18.89      8.61 o 
   6   7   9       76.54       72.67     12.07 o 
   7   7   9      107.18       94.63     18.60 o 
   8   7   9        1.13      -11.05     17.81 o 
   9   7   9       84.23       97.10     22.27 o 
  -9   8   9        5.35        6.52     22.36 o 
  -8   8   9       16.14      -16.46     22.04 o 
  -7   8   9        5.05       -0.22     11.90 o 
  -6   8   9       20.57       23.26      9.15 o 
  -5   8   9      275.28      291.45     13.30 o 
  -4   8   9      330.37      306.10     12.95 o 
  -3   8   9     2144.19     2142.04     34.78 o 
  -2   8   9      360.99      342.29     12.76 o 
  -1   8   9        7.88        9.43      7.90 o 
   0   8   9       23.74       27.84      8.13 o 
   1   8   9      278.32      265.69     12.13 o 
   2   8   9       17.05       25.65      8.32 o 
   3   8   9      464.92      462.53     15.49 o 
   4   8   9        7.16        0.90      8.84 o 
   5   8   9      128.01      135.95     10.96 o 
   6   8   9        7.47        0.05     22.26 o 
   7   8   9       34.05       36.77     17.94 o 
   8   8   9       15.83       41.18     19.08 o 
  -8   9   9        0.42       10.57     17.50 o 
  -7   9   9       17.83       20.15     16.58 o 
  -6   9   9       53.85       35.63     11.11 o 
  -5   9   9       14.70        7.71     11.18 o 
  -4   9   9     1096.59     1095.09     22.82 o 
  -3   9   9      345.30      310.00     19.04 o 
  -2   9   9     1107.93     1134.86     22.26 o 
  -1   9   9      856.56      799.85     19.02 o 
   0   9   9      376.42      375.96     14.09 o 
   1   9   9       21.27       29.06      9.18 o 
   2   9   9      878.33      893.53     21.63 o 
   3   9   9       90.99       98.65     10.61 o 
   4   9   9       13.73        7.75      9.54 o 
   5   9   9       46.17       49.38     14.27 o 
   6   9   9      465.25      525.74     27.66 o 
   7   9   9        4.72       25.15     28.25 o 
   8   9   9        6.27        1.55     32.60 o 
  -7  10   9       78.79      128.54     32.29 o 
  -6  10   9       80.85       94.45     14.88 o 
  -5  10   9       12.32        7.12     12.40 o 
  -4  10   9       25.12       20.52     12.36 o 
  -3  10   9       72.52       62.90     12.89 o 
  -2  10   9      329.27      316.17     25.78 o 
  -1  10   9        1.90        4.32     11.72 o 
   0  10   9      517.67      500.83     20.12 o 
   1  10   9       37.58       23.89     11.53 o 
   2  10   9       12.58       -3.17     11.55 o 
   3  10   9        8.24      -14.64     11.09 o 
   4  10   9       49.75       49.61     13.17 o 
   5  10   9        7.68       13.53     12.05 o 
   6  10   9       60.37       61.32     24.06 o 
   7  10   9        1.11       -7.76     32.60 o 
  -6  11   9      209.66      186.33     17.61 o 
  -5  11   9       66.94       56.36     15.34 o 
  -4  11   9      182.25      173.67     16.62 o 
  -3  11   9       13.69       21.60     12.61 o 
  -2  11   9      170.91      173.51     15.64 o 
  -1  11   9      288.25      258.88     17.28 o 
   0  11   9       78.84       67.58     21.17 o 
   1  11   9      104.27      113.07     14.33 o 
   2  11   9       33.76       30.72     13.30 o 
   3  11   9       28.07       36.81     14.41 o 
   4  11   9       44.94       39.22     14.66 o 
   5  11   9       36.59       61.19     19.62 o 
  -4  12   9       97.79       94.04     16.32 o 
  -3  12   9      329.35      369.77     20.36 o 
  -2  12   9        7.74      -15.30     13.32 o 
  -1  12   9       91.02      119.41     16.06 o 
   0  12   9       84.99      103.96     20.77 o 
   1  12   9       23.38       14.62     13.89 o 
   2  12   9       86.11       91.82     21.79 o 
   3  12   9       62.28       64.33     14.92 o 
 -10   0  10       95.19      102.15     23.91 o 
  -8   0  10      136.68      120.16     20.18 o 
  -6   0  10     5284.14     5191.14     78.76 o 
  -4   0  10     1246.81     1100.86     25.36 o 
  -2   0  10     3798.79     3988.12     53.25 o 
   0   0  10     3165.10     3328.60    125.69 o 
   2   0  10     3334.06     3290.49     42.68 o 
   4   0  10    12058.37    11734.69    133.55 o 
   6   0  10      342.92      266.09     23.29 o 
   8   0  10      185.27      208.65     27.01 o 
  10   0  10       51.02       27.01     23.60 o 
 -11   1  10       19.43       10.51     18.47 o 
 -10   1  10      106.38      138.14     17.11 o 
  -9   1  10      106.76      101.37     15.80 o 
  -8   1  10      147.98      173.63     15.23 o 
  -7   1  10      534.29      491.18     20.05 o 
  -6   1  10      103.08      123.33      8.27 o 
  -5   1  10     1651.58     1592.07     26.05 o 
  -4   1  10      126.30       96.90      6.69 o 
  -3   1  10       12.89        8.64      6.14 o 
  -2   1  10      834.58      815.29     12.67 o 
  -1   1  10      176.65      213.29      6.94 o 
   0   1  10       24.99       32.45      7.38 o 
   1   1  10     1147.23     1098.10     30.18 o 
   2   1  10      870.13      822.57     13.17 o 
   3   1  10      124.01      126.40     10.60 o 
   4   1  10      136.23      169.94      7.61 o 
   5   1  10      512.41      496.74     11.88 o 
   6   1  10      922.80      903.75     28.37 o 
   7   1  10       16.68       -5.96     12.42 o 
   8   1  10        1.22        6.30     14.15 o 
   9   1  10       10.95       26.86     15.37 o 
  10   1  10        2.26      -23.56     17.11 o 
  11   1  10        3.71      -28.72     32.14 o 
 -11   2  10       75.20       67.10     17.01 o 
 -10   2  10        0.50       -8.69     18.16 o 
  -9   2  10       96.72       97.37     15.95 o 
  -8   2  10      103.76       96.76     13.95 o 
  -7   2  10     2352.38     2365.17     36.75 o 
  -6   2  10      786.21      664.77     21.74 o 
  -5   2  10      447.16      491.34     12.61 o 
  -4   2  10       44.88       56.77      6.41 o 
  -3   2  10     2108.60     2070.52     30.11 o 
  -2   2  10      288.77      279.77      8.24 o 
  -1   2  10     1410.05     1382.29     19.87 o 
   0   2  10        0.21        0.91      4.12 o 
   1   2  10      547.90      506.44     10.59 o 
   2   2  10      139.79      129.62      6.40 o 
   3   2  10       72.33       53.07      5.73 o 
   4   2  10        2.02       -1.17      5.31 o 
   5   2  10       77.11      106.59     10.38 o 
   6   2  10       34.30       17.22     12.19 o 
   7   2  10      626.63      633.06     20.84 o 
   8   2  10       12.48        5.16     11.91 o 
   9   2  10       34.31       33.60     16.00 o 
  10   2  10        9.53       12.88     16.24 o 
  11   2  10        8.40       11.06     17.88 o 
 -11   3  10        4.07       28.76     17.43 o 
 -10   3  10      178.88      185.78     17.50 o 
  -9   3  10        0.80       -4.26     12.68 o 
  -8   3  10      867.93      875.52     29.19 o 
  -7   3  10       16.36       16.15     15.83 o 
  -6   3  10     3386.67     3214.75     38.26 o 
  -5   3  10     1850.35     1873.87     25.60 o 
  -4   3  10      341.39      324.00     11.16 o 
  -3   3  10     1118.02     1120.37     15.98 o 
  -2   3  10     1411.80     1375.21     18.00 o 
  -1   3  10        5.82        1.71      4.44 o 
   0   3  10     2022.70     1973.20     22.96 o 
   1   3  10       96.78      112.19      6.29 o 
   2   3  10        2.81       -5.30      4.69 o 
   3   3  10      154.87      154.88      7.38 o 
   4   3  10       63.57       67.94      6.41 o 
   5   3  10      173.66      162.54      8.37 o 
   6   3  10       66.32       88.02     16.21 o 
   7   3  10       29.45       27.58     11.49 o 
   8   3  10      181.87      215.56     15.23 o 
   9   3  10        0.29        1.28     12.67 o 
  10   3  10        1.67        9.70     16.92 o 
 -11   4  10        0.60      -24.40     16.27 o 
 -10   4  10       15.11      -12.47     14.05 o 
  -9   4  10        0.31       -0.67     24.06 o 
  -8   4  10       28.99       28.70     19.72 o 
  -7   4  10        4.41       -3.55     15.99 o 
  -6   4  10     4492.41     4464.09     49.72 o 
  -5   4  10       75.01       74.62      7.52 o 
  -4   4  10     1446.56     1404.06     19.16 o 
  -3   4  10        2.55        4.89      4.87 o 
  -2   4  10        9.44        1.67      4.66 o 
  -1   4  10      601.96      641.83     12.33 o 
   0   4  10     1811.73     1774.82     25.30 o 
   1   4  10      609.64      629.79     16.00 o 
   2   4  10      222.78      221.11      8.25 o 
   3   4  10      117.28      126.04      7.22 o 
   4   4  10      568.69      551.81     12.55 o 
   5   4  10      105.93      108.36     10.46 o 
   6   4  10       68.08       50.68     11.06 o 
   7   4  10       10.71        8.65     10.98 o 
   8   4  10        4.49        0.77     12.23 o 
   9   4  10        8.82       17.25     13.87 o 
  10   4  10       44.70       38.15     15.57 o 
 -10   5  10       15.95       47.50     24.53 o 
  -9   5  10       27.06        9.94     19.87 o 
  -8   5  10       41.42       25.77     19.87 o 
  -7   5  10      954.10      933.88     28.03 o 
  -6   5  10       45.84       48.55      9.10 o 
  -5   5  10      621.52      668.87     18.50 o 
  -4   5  10     1185.15     1166.28     20.57 o 
  -3   5  10     1133.92     1157.21     20.04 o 
  -2   5  10      922.78      896.03     17.41 o 
  -1   5  10       74.77       63.63      7.11 o 
   0   5  10      329.59      305.61      9.05 o 
   1   5  10      272.61      267.53      8.83 o 
   2   5  10       50.00       60.61      6.43 o 
   3   5  10      974.69     1049.13     16.78 o 
   4   5  10       47.54       36.75      8.95 o 
   5   5  10      317.22      333.98     10.95 o 
   6   5  10        6.49        2.93     10.87 o 
   7   5  10       81.32       71.51     13.28 o 
   8   5  10      126.69      122.98     14.66 o 
   9   5  10        9.98       12.84     14.90 o 
  10   5  10        8.29       -3.76     15.63 o 
 -10   6  10       70.10       75.76     24.53 o 
  -9   6  10      108.64      153.69     26.08 o 
  -8   6  10        0.24       -3.42     20.49 o 
  -7   6  10      200.90      207.35     16.75 o 
  -6   6  10      197.83      174.96     12.12 o 
  -5   6  10       55.82       40.40      8.46 o 
  -4   6  10     1129.91     1092.23     20.49 o 
  -3   6  10      694.40      655.93     15.72 o 
  -2   6  10        6.12       -3.68      6.64 o 
  -1   6  10     2814.47     2659.45     34.41 o 
   0   6  10       28.87       26.70      9.72 o 
   1   6  10      622.64      612.07     21.69 o 
   2   6  10      146.29      130.48      9.54 o 
   3   6  10      143.28      136.42      9.89 o 
   4   6  10       87.16      101.83      9.13 o 
   5   6  10      145.64      149.08     10.65 o 
   6   6  10        7.30        8.11     10.32 o 
   7   6  10       32.53       13.07     16.11 o 
   8   6  10        0.04        3.21     17.12 o 
   9   6  10        4.24        5.36     28.25 o 
  -9   7  10        0.67      -30.74     20.49 o 
  -8   7  10      456.07      502.68     36.02 o 
  -7   7  10      305.71      274.21     19.04 o 
  -6   7  10        2.20        1.30      8.94 o 
  -5   7  10       80.21      101.31      9.86 o 
  -4   7  10     1702.20     1598.14     26.87 o 
  -3   7  10       27.14       27.01      8.33 o 
  -2   7  10     1385.35     1352.91     28.46 o 
  -1   7  10       11.36       -1.75      7.34 o 
   0   7  10     1678.96     1689.57     30.52 o 
   1   7  10      374.87      375.17     13.03 o 
   2   7  10        1.57       -1.85      7.73 o 
   3   7  10       62.39       46.51      9.81 o 
   4   7  10        2.68       -6.22      8.27 o 
   5   7  10       54.99       44.88      9.59 o 
   6   7  10      216.15      204.05     15.50 o 
   7   7  10        2.56      -21.14     14.99 o 
   8   7  10       25.56       53.05     19.87 o 
   9   7  10        0.58      -36.85     29.03 o 
  -8   8  10      103.41      122.43     20.43 o 
  -7   8  10      103.73      111.77     14.72 o 
  -6   8  10      713.30      708.38     19.34 o 
  -5   8  10       41.80       43.58      9.86 o 
  -4   8  10       10.08       -5.80      8.46 o 
  -3   8  10      302.17      297.18     12.90 o 
  -2   8  10      277.62      295.78     12.83 o 
  -1   8  10       85.82      102.08      9.85 o 
   0   8  10       78.56       71.57      8.96 o 
   1   8  10        9.64       15.24      8.64 o 
   2   8  10      632.29      669.16     17.97 o 
   3   8  10        0.27        2.50      8.45 o 
   4   8  10      508.02      520.21     16.90 o 
   5   8  10        2.00       25.11      9.68 o 
   6   8  10        0.36        7.82     12.32 o 
   7   8  10        6.95       -9.80     17.68 o 
   8   8  10       11.05       11.07     20.47 o 
  -8   9  10       59.11       43.02     19.87 o 
  -7   9  10      208.45      226.94     22.60 o 
  -6   9  10        1.29        1.34     10.22 o 
  -5   9  10     1036.55     1045.34     23.12 o 
  -4   9  10        4.78       17.26      9.62 o 
  -3   9  10      121.02      153.15     14.34 o 
  -2   9  10      195.03      201.15     15.06 o 
  -1   9  10       25.16       36.23      9.50 o 
   0   9  10      596.13      603.23     25.51 o 
   1   9  10       38.19       35.24      9.81 o 
   2   9  10       74.68       69.22     10.39 o 
   3   9  10      295.60      305.81     16.85 o 
   4   9  10      355.83      339.16     15.09 o 
   5   9  10       40.51       41.26     11.38 o 
   6   9  10      253.22      214.72     16.72 o 
   7   9  10        0.17       27.32     32.29 o 
  -7  10  10      204.50      316.08     42.23 o 
  -6  10  10       79.80       80.70     14.85 o 
  -5  10  10        1.74        4.39     12.99 o 
  -4  10  10        3.26       -4.61     12.95 o 
  -3  10  10      431.16      417.17     20.97 o 
  -2  10  10      121.19      123.45     14.69 o 
  -1  10  10       43.96       39.04     13.16 o 
   0  10  10      307.65      333.34     17.87 o 
   1  10  10      189.26      182.34     15.03 o 
   2  10  10       10.54       -9.25     11.23 o 
   3  10  10       21.97        3.50     12.24 o 
   4  10  10      184.77      226.39     17.16 o 
   5  10  10        1.56      -15.80     12.53 o 
   6  10  10       25.97       29.19     32.60 o 
  -5  11  10        3.19        2.08     14.24 o 
  -4  11  10      157.28      151.62     16.51 o 
  -3  11  10        3.37       -3.00     24.76 o 
  -2  11  10      433.07      427.39     20.26 o 
  -1  11  10      151.91      172.75     16.58 o 
   0  11  10      337.21      328.47     18.78 o 
   1  11  10       15.68        7.84     12.80 o 
   2  11  10        0.70       -2.38     13.13 o 
   3  11  10       41.24       48.88     15.02 o 
   4  11  10       32.06       46.19     14.43 o 
   5  11  10        2.80        7.92     14.45 o 
  -3  12  10       36.06       45.49     15.45 o 
  -2  12  10        1.94       15.03     14.48 o 
  -1  12  10       42.54       76.73     15.17 o 
   0  12  10      134.24      132.63     16.69 o 
   1  12  10        0.89       13.81     18.70 o 
   2  12  10       71.40       40.15     15.27 o 
 -11   0  11        5.06       28.56     23.91 o 
  -9   0  11      134.85      136.93     22.04 o 
  -7   0  11     1019.69     1055.56     38.81 o 
  -5   0  11      316.00      338.67     15.67 o 
  -3   0  11      123.49      163.89     11.19 o 
  -1   0  11     1549.47     1623.33     32.26 o 
   1   0  11      864.48      814.77     16.23 o 
   3   0  11      227.03      234.63     19.05 o 
   5   0  11       80.85       45.95     10.29 o 
   7   0  11       76.83      105.26     23.29 o 
   9   0  11      104.26      121.71     25.46 o 
 -11   1  11       69.79       86.34     16.91 o 
 -10   1  11       27.58       25.69     14.81 o 
  -9   1  11      297.29      303.56     35.40 o 
  -8   1  11      230.33      255.70     29.19 o 
  -7   1  11        2.26       -4.02      6.91 o 
  -6   1  11      622.41      619.45     14.93 o 
  -5   1  11       94.47       82.15      7.90 o 
  -4   1  11      255.91      262.15      9.67 o 
  -3   1  11      498.79      486.12     14.16 o 
  -2   1  11     1270.19     1397.50     20.17 o 
  -1   1  11      752.75      744.82     13.83 o 
   0   1  11       42.02       45.64      5.12 o 
   1   1  11      123.91       92.27     11.34 o 
   2   1  11     1263.47     1263.28     17.40 o 
   3   1  11       66.01       66.68      6.04 o 
   4   1  11       39.13       48.47      6.37 o 
   5   1  11      147.71      157.82      8.05 o 
   6   1  11      559.43      507.87     18.64 o 
   7   1  11        2.52        2.97     14.13 o 
   8   1  11       11.64       22.94     15.79 o 
   9   1  11        3.16        5.93     15.48 o 
  10   1  11        5.25       13.92     18.06 o 
 -11   2  11       25.66       55.69     16.71 o 
 -10   2  11      183.15      191.69     17.94 o 
  -9   2  11       12.52       15.37     13.61 o 
  -8   2  11       12.21       12.11     12.62 o 
  -7   2  11       50.92       37.03      8.15 o 
  -6   2  11      246.70      244.50     10.40 o 
  -5   2  11       20.92       32.74      7.10 o 
  -4   2  11     3008.55     2993.05     35.69 o 
  -3   2  11      662.16      694.76     12.79 o 
  -2   2  11     2508.93     2394.11     28.84 o 
  -1   2  11        5.60       11.93      4.80 o 
   0   2  11      480.39      486.22     10.61 o 
   1   2  11       17.22       20.49      5.14 o 
   2   2  11       46.77       46.80      5.68 o 
   3   2  11        9.17       15.03      5.40 o 
   4   2  11      663.16      642.89     16.69 o 
   5   2  11       29.04       28.57      6.43 o 
   6   2  11      154.46      157.52     13.34 o 
   7   2  11        5.35        1.89     15.29 o 
   8   2  11       71.13       78.40     13.27 o 
   9   2  11        0.86       11.71     16.30 o 
  10   2  11        2.13       10.00     17.01 o 
 -11   3  11      158.72      163.51     18.98 o 
 -10   3  11        8.94        8.67     15.11 o 
  -9   3  11      398.41      401.53     22.31 o 
  -8   3  11       31.69       23.06     21.58 o 
  -7   3  11       37.02        5.39     11.71 o 
  -6   3  11      308.27      303.65     11.26 o 
  -5   3  11      507.71      471.97     13.24 o 
  -4   3  11       61.71       65.58      7.29 o 
  -3   3  11     1151.65     1149.74     16.76 o 
  -2   3  11       37.35       41.51      5.55 o 
  -1   3  11      707.99      703.46     12.73 o 
   0   3  11       14.24       18.34      5.14 o 
   1   3  11      906.93      924.06     14.99 o 
   2   3  11      135.19      130.56      7.26 o 
   3   3  11      419.79      425.09     11.10 o 
   4   3  11        5.22        8.19      6.00 o 
   5   3  11       15.54       17.65      6.59 o 
   6   3  11       50.52       57.41     15.81 o 
   7   3  11      159.08      141.12     13.57 o 
   8   3  11       20.87       11.40     12.15 o 
   9   3  11        5.19        3.82     13.94 o 
  10   3  11        4.47        3.98     23.91 o 
 -10   4  11       11.21        4.21     22.20 o 
  -9   4  11      301.60      281.45     19.97 o 
  -8   4  11       16.47       20.06     13.44 o 
  -7   4  11      397.58      405.54     16.11 o 
  -6   4  11      528.85      513.51     14.65 o 
  -5   4  11     2609.60     2449.41     31.69 o 
  -4   4  11       14.10       17.44      7.73 o 
  -3   4  11       86.90       80.13     12.11 o 
  -2   4  11        1.80        2.08      5.23 o 
  -1   4  11      310.09      289.51      9.23 o 
   0   4  11       44.48       71.80      6.35 o 
   1   4  11     2540.14     2678.28     29.88 o 
   2   4  11      251.83      243.32      8.76 o 
   3   4  11      236.05      193.23      8.47 o 
   4   4  11        1.89       -1.10      6.12 o 
   5   4  11       19.09        5.44      7.28 o 
   6   4  11        2.18      -11.76     10.75 o 
   7   4  11        3.11        1.01     11.88 o 
   8   4  11        1.09       -0.18     12.59 o 
   9   4  11      211.77      205.43     30.32 o 
  10   4  11        1.84        9.70     14.71 o 
 -10   5  11       32.65       28.25     24.53 o 
  -9   5  11       17.67       50.30     24.53 o 
  -8   5  11      402.40      430.34     33.84 o 
  -7   5  11       30.15       27.74     15.83 o 
  -6   5  11      408.30      399.44     16.14 o 
  -5   5  11      449.70      405.77     13.57 o 
  -4   5  11     1694.63     1723.57     26.04 o 
  -3   5  11      292.57      295.96     18.15 o 
  -2   5  11       31.46       32.39      7.28 o 
  -1   5  11      171.47      169.36      9.48 o 
   0   5  11      638.35      646.70     16.33 o 
   1   5  11       39.17       39.58      7.31 o 
   2   5  11     1529.09     1556.07     21.41 o 
   3   5  11      611.97      630.11     13.79 o 
   4   5  11      117.72      129.81      8.44 o 
   5   5  11       52.79       33.34      7.56 o 
   6   5  11        3.62      -16.21     10.81 o 
   7   5  11      103.67       98.51     13.45 o 
   8   5  11       97.18      135.78     15.35 o 
   9   5  11        0.11       -6.36     14.39 o 
  -9   6  11       93.63      109.60     24.84 o 
  -8   6  11      141.28      147.48     24.84 o 
  -7   6  11      109.22      118.84     15.35 o 
  -6   6  11       34.23       18.42      8.77 o 
  -5   6  11        1.09       -4.89      8.78 o 
  -4   6  11       70.53       81.07      9.06 o 
  -3   6  11      173.02      181.78     10.37 o 
  -2   6  11      197.05      195.27     11.08 o 
  -1   6  11       11.37       10.95      7.59 o 
   0   6  11       52.01       55.75      8.38 o 
   1   6  11      146.89      165.54     10.10 o 
   2   6  11       13.14       10.24     11.43 o 
   3   6  11        7.08        3.19      8.38 o 
   4   6  11      305.54      295.84     12.29 o 
   5   6  11        0.58        9.92      8.39 o 
   6   6  11      203.10      189.37     19.54 o 
   7   6  11        0.27       -6.10     15.57 o 
   8   6  11        3.90       -2.15     18.22 o 
   9   6  11       24.85       25.64     18.61 o 
  -9   7  11      383.76      488.09     38.50 o 
  -8   7  11       60.86       61.79     24.84 o 
  -7   7  11       21.70        6.78     12.11 o 
  -6   7  11       14.91       12.65      9.56 o 
  -5   7  11       74.40       86.97     15.74 o 
  -4   7  11       69.90       87.77     14.34 o 
  -3   7  11     1053.86     1081.22     27.74 o 
  -2   7  11       42.75       53.64      8.86 o 
  -1   7  11      322.71      354.59     13.26 o 
   0   7  11      111.21      106.34     10.04 o 
   1   7  11      444.62      438.76     14.49 o 
   2   7  11        3.98       -4.91      7.74 o 
   3   7  11      248.96      303.89     12.85 o 
   4   7  11       14.44       10.70      9.35 o 
   5   7  11      333.25      422.54     17.26 o 
   6   7  11        9.84       -7.99     15.48 o 
   7   7  11       78.73      104.32     21.73 o 
   8   7  11        4.15        0.76     36.33 o 
  -8   8  11       37.85       23.72     18.64 o 
  -7   8  11      371.95      337.17     18.70 o 
  -6   8  11        4.59       -8.25     12.77 o 
  -5   8  11      710.36      734.79     20.61 o 
  -4   8  11        7.29       -1.56      9.12 o 
  -3   8  11       15.63        6.09      8.83 o 
  -2   8  11       31.47       27.33      9.14 o 
  -1   8  11      375.35      347.14     17.34 o 
   0   8  11      197.48      192.84     11.48 o 
   1   8  11      367.18      357.33     13.99 o 
   2   8  11       60.22       65.57     10.29 o 
   3   8  11      307.85      311.40     14.02 o 
   4   8  11      145.71      164.60     12.09 o 
   5   8  11        0.84       -5.28     14.52 o 
   6   8  11       31.10       29.68     24.53 o 
   7   8  11        6.38      -13.79     17.14 o 
   8   8  11        6.11        9.84     20.51 o 
  -7   9  11       86.96       89.76     15.05 o 
  -6   9  11      677.74      696.95     20.70 o 
  -5   9  11      186.10      186.47     13.07 o 
  -4   9  11      119.52      118.80     12.50 o 
  -3   9  11      335.19      303.72     14.25 o 
  -2   9  11      306.91      275.79     17.52 o 
  -1   9  11       38.68       43.21      9.81 o 
   0   9  11      140.57      152.48     12.28 o 
   1   9  11       41.19       31.82     16.76 o 
   2   9  11      815.54      862.44     23.71 o 
   3   9  11        2.23       -1.87     12.55 o 
   4   9  11       48.19       43.49     11.20 o 
   5   9  11       41.14       10.88     11.16 o 
   6   9  11      104.73       94.00     21.02 o 
   7   9  11        4.20       -8.06     18.32 o 
  -6  10  11       47.10       30.98     14.28 o 
  -5  10  11      166.40      196.15     17.23 o 
  -4  10  11      447.19      440.70     20.45 o 
  -3  10  11       33.49        9.12     14.74 o 
  -2  10  11       35.65       61.98     13.67 o 
  -1  10  11        9.03       17.79     12.32 o 
   0  10  11      165.85      189.88     19.50 o 
   1  10  11        1.67       -3.50     12.34 o 
   2  10  11       40.80       22.78     27.27 o 
   3  10  11       57.31       55.67     13.85 o 
   4  10  11       16.70       -3.33     13.86 o 
   5  10  11        0.43       -8.13     12.87 o 
   6  10  11        2.48      -44.71     29.81 o 
  -4  11  11        0.74       -1.80     14.17 o 
  -3  11  11      312.76      298.07     19.40 o 
  -2  11  11       41.10       41.94     13.76 o 
  -1  11  11      200.19      227.06     17.69 o 
   0  11  11      125.54       95.97     14.77 o 
   1  11  11       18.64       22.30     13.92 o 
   2  11  11       52.90       38.27     15.23 o 
   3  11  11        2.74        3.38     13.82 o 
   4  11  11        1.54      -17.54     13.53 o 
  -2  12  11       93.64      111.41     16.48 o 
  -1  12  11       23.39       25.78     15.07 o 
   0  12  11       32.50       12.48     14.26 o 
   1  12  11      166.04      190.87     27.72 o 
 -10   0  12      245.14      309.87     28.88 o 
  -8   0  12     1284.84     1261.83     49.06 o 
  -6   0  12      205.13      201.04     21.73 o 
  -4   0  12       77.45       87.43     10.95 o 
  -2   0  12     1097.27     1035.62     26.24 o 
   0   0  12     5162.56     5123.10     78.25 o 
   2   0  12     1424.34     1486.32    110.38 o 
   4   0  12        2.23       -1.71     10.06 o 
   6   0  12     3425.65     3347.69     87.87 o 
   8   0  12       20.90       45.33     22.36 o 
  10   0  12        8.88       46.26     26.08 o 
 -11   1  12       65.08       92.15     26.08 o 
 -10   1  12       63.76       56.17     15.91 o 
  -9   1  12      408.85      427.85     32.60 o 
  -8   1  12      530.98      518.35     34.77 o 
  -7   1  12     1343.62     1301.14     22.52 o 
  -6   1  12      256.87      261.85     14.39 o 
  -5   1  12      313.35      305.22     11.33 o 
  -4   1  12       38.47       51.05      7.08 o 
  -3   1  12        1.89        0.73      5.12 o 
  -2   1  12       19.94       29.54      5.48 o 
  -1   1  12       20.37       22.10      5.02 o 
   0   1  12       32.35       33.84      5.33 o 
   1   1  12      419.68      386.59     10.89 o 
   2   1  12       91.58       89.66      7.86 o 
   3   1  12       69.88       65.88      6.43 o 
   4   1  12     1035.61     1032.41     16.75 o 
   5   1  12       12.72       22.49      6.67 o 
   6   1  12       10.02       29.93     10.77 o 
   7   1  12       22.08       40.07     15.21 o 
   8   1  12        0.53      -10.76     14.85 o 
   9   1  12        7.05       17.33     17.15 o 
  10   1  12        1.90      -27.99     18.66 o 
 -10   2  12        5.61       -3.33     14.72 o 
  -9   2  12        1.39        4.62     20.03 o 
  -8   2  12      578.15      574.20     36.79 o 
  -7   2  12      160.37      183.89     10.92 o 
  -6   2  12      221.26      214.65     10.89 o 
  -5   2  12     1072.70     1067.65     19.34 o 
  -4   2  12      155.22      176.77      9.20 o 
  -3   2  12      425.10      405.46     10.68 o 
  -2   2  12       55.25       54.58      5.85 o 
  -1   2  12      617.01      610.54     12.21 o 
   0   2  12       45.46       38.52      5.51 o 
   1   2  12      268.81      291.83      9.19 o 
   2   2  12       22.78        8.64      5.57 o 
   3   2  12      658.90      639.80     13.36 o 
   4   2  12       11.73        2.61      6.21 o 
   5   2  12      178.86      173.31      9.51 o 
   6   2  12       61.84       63.30     11.51 o 
   7   2  12       41.12       29.89     11.93 o 
   8   2  12        1.63       -8.44     13.03 o 
   9   2  12        0.99       10.39     17.87 o 
  10   2  12        0.12       -8.15     18.17 o 
 -10   3  12      144.55      232.25     28.25 o 
  -9   3  12       30.84       29.64     15.37 o 
  -8   3  12       18.56        9.86     17.08 o 
  -7   3  12       22.31       17.28     10.86 o 
  -6   3  12       77.19       94.93      8.81 o 
  -5   3  12      126.60      138.32      9.34 o 
  -4   3  12     2734.77     2821.56     31.66 o 
  -3   3  12      249.23      252.54      9.05 o 
  -2   3  12      475.51      457.65     11.31 o 
  -1   3  12      277.60      286.89      9.18 o 
   0   3  12       61.38       76.66      6.37 o 
   1   3  12      672.81      629.58     13.09 o 
   2   3  12      521.83      563.02     12.70 o 
   3   3  12       47.22       31.30      6.51 o 
   4   3  12      381.75      403.97     11.93 o 
   5   3  12      131.88      147.27      9.02 o 
   6   3  12      106.24      123.30     13.97 o 
   7   3  12        4.79       -6.22     11.08 o 
   8   3  12        2.44       -4.94     19.90 o 
   9   3  12        4.34       -0.41     13.71 o 
  10   3  12        3.74      -27.10     18.06 o 
 -10   4  12      203.04      215.33     30.74 o 
  -9   4  12      122.36      130.09     17.44 o 
  -8   4  12      380.02      413.57     33.22 o 
  -7   4  12      122.07      138.60     12.17 o 
  -6   4  12      948.94      973.71     19.83 o 
  -5   4  12       44.13       62.07      8.01 o 
  -4   4  12     1206.18     1147.20     18.84 o 
  -3   4  12       43.95       61.30      6.83 o 
  -2   4  12     1042.38     1031.76     18.57 o 
  -1   4  12        6.10        6.00      5.61 o 
   0   4  12     1445.14     1395.83     19.71 o 
   1   4  12        1.10        1.35      5.78 o 
   2   4  12      174.98      151.80      8.45 o 
   3   4  12       13.90       -1.93      6.13 o 
   4   4  12       10.64        8.44      6.83 o 
   5   4  12       38.63       60.51      7.92 o 
   6   4  12       40.84       70.41     17.62 o 
   7   4  12        0.07        3.38     11.76 o 
   8   4  12       13.76       14.80     13.96 o 
   9   4  12        0.00        2.26     14.40 o 
 -10   5  12        0.32       -4.66     26.08 o 
  -9   5  12      343.53      320.73     33.53 o 
  -8   5  12       32.80       60.86     23.91 o 
  -7   5  12      400.22      477.40     23.75 o 
  -6   5  12      300.10      272.92     14.42 o 
  -5   5  12       31.24       27.65      8.57 o 
  -4   5  12      530.97      521.90     15.31 o 
  -3   5  12       11.06       11.83      7.65 o 
  -2   5  12       30.83       33.45      7.79 o 
  -1   5  12      711.30      727.90     17.48 o 
   0   5  12      165.03      174.82     11.52 o 
   1   5  12      262.78      281.05     12.14 o 
   2   5  12       55.33       59.03     12.92 o 
   3   5  12     1273.80     1224.43     23.89 o 
   4   5  12        1.87        1.48      7.01 o 
   5   5  12       81.81       84.79     10.75 o 
   6   5  12        2.68        5.79     11.61 o 
   7   5  12       64.23       59.69     14.04 o 
   8   5  12        9.66       -1.40     13.14 o 
   9   5  12        0.96       -4.36     14.73 o 
  -9   6  12       10.64       27.32     25.15 o 
  -8   6  12        8.58       16.46     20.80 o 
  -7   6  12      269.25      233.64     18.53 o 
  -6   6  12        6.76        2.99      8.43 o 
  -5   6  12      384.84      415.35     14.66 o 
  -4   6  12      597.95      586.04     16.44 o 
  -3   6  12     1344.39     1326.16     23.51 o 
  -2   6  12      189.45      164.25     10.72 o 
  -1   6  12        4.19       -2.83      7.70 o 
   0   6  12      103.35       69.05      8.94 o 
   1   6  12        5.88        2.17      7.94 o 
   2   6  12       19.22       29.95      8.17 o 
   3   6  12      211.65      212.11     11.75 o 
   4   6  12       75.55       97.22     10.30 o 
   5   6  12      286.35      263.48     13.18 o 
   6   6  12       22.10       34.60     15.89 o 
   7   6  12        1.13       -2.53     15.86 o 
   8   6  12        2.39        6.30     18.91 o 
   9   6  12        0.78      -26.41     18.32 o 
  -8   7  12        0.94        0.13     24.53 o 
  -7   7  12       33.24       34.03     13.34 o 
  -6   7  12      366.80      374.88     18.64 o 
  -5   7  12       60.73       52.73      9.75 o 
  -4   7  12     1897.51     1905.30     37.42 o 
  -3   7  12      569.81      573.09     17.03 o 
  -2   7  12       71.48       75.52      9.41 o 
  -1   7  12      493.43      448.59     25.54 o 
   0   7  12      120.72      127.86     10.67 o 
   1   7  12        7.63       11.70      8.57 o 
   2   7  12      123.53      155.53     14.88 o 
   3   7  12       23.23       31.88     10.31 o 
   4   7  12      168.85      208.08     16.00 o 
   5   7  12       13.73       17.79      9.91 o 
   6   7  12       68.66      118.21     20.49 o 
   7   7  12       25.04       15.94     27.48 o 
   8   7  12        0.09      -12.39     19.76 o 
  -8   8  12      204.40      185.36     21.35 o 
  -7   8  12       48.40       55.44     17.23 o 
  -6   8  12       47.66       58.16     11.23 o 
  -5   8  12       91.56      100.19     11.59 o 
  -4   8  12        4.73       14.32      9.61 o 
  -3   8  12      135.76      163.27     11.77 o 
  -2   8  12       37.57       37.78      9.45 o 
  -1   8  12      166.73      168.27     11.60 o 
   0   8  12      283.62      281.10     13.42 o 
   1   8  12        1.07       -3.64      8.92 o 
   2   8  12      237.19      214.17     12.77 o 
   3   8  12        0.22       -1.78      9.69 o 
   4   8  12      172.58      181.54     13.19 o 
   5   8  12       12.27       10.79     10.71 o 
   6   8  12      191.87      207.98     36.33 o 
   7   8  12        4.02        8.70     20.18 o 
  -7   9  12      154.95      151.90     16.89 o 
  -6   9  12       86.61      104.44     19.49 o 
  -5   9  12       30.48       44.59     11.87 o 
  -4   9  12       41.77       33.18     11.29 o 
  -3   9  12       62.55       61.85     17.54 o 
  -2   9  12       63.12       45.54     10.32 o 
  -1   9  12      117.31      136.49     13.05 o 
   0   9  12        0.44      -14.31     10.58 o 
   1   9  12      273.81      290.42     14.26 o 
   2   9  12      152.77      152.72     22.68 o 
   3   9  12      171.70      169.60     13.03 o 
   4   9  12      338.56      335.75     18.35 o 
   5   9  12        8.61        0.88     11.48 o 
   6   9  12       26.90       17.35     19.77 o 
  -5  10  12      142.77      152.03     14.11 o 
  -4  10  12       28.51       35.93     11.84 o 
  -3  10  12      194.59      199.65     14.41 o 
  -2  10  12        9.25        9.77     18.84 o 
  -1  10  12        1.68      -19.84     13.77 o 
   0  10  12      161.22      174.75     20.14 o 
   1  10  12        3.87       12.46     12.33 o 
   2  10  12       39.76       67.94     20.70 o 
   3  10  12       94.63      113.67     15.09 o 
   4  10  12       33.63       45.94     14.15 o 
   5  10  12       11.63       19.69     15.02 o 
  -4  11  12      102.04      109.58     16.65 o 
  -3  11  12       23.55        5.19     13.95 o 
  -2  11  12      273.74      297.62     20.11 o 
  -1  11  12       13.46        1.28     15.38 o 
   0  11  12       10.71       13.58     14.36 o 
   1  11  12        1.22        1.75     13.53 o 
   2  11  12      100.26      118.33     16.73 o 
   3  11  12        0.61       -1.70     15.28 o 
  -9   0  13      374.08      394.01     33.84 o 
  -7   0  13        9.13       16.26     16.61 o 
  -5   0  13      434.92      440.21     20.40 o 
  -3   0  13     1545.66     1473.71     45.02 o 
  -1   0  13     5537.16     5494.58     84.18 o 
   1   0  13      860.73      749.36     23.27 o 
   3   0  13      132.07      163.59     13.27 o 
   5   0  13       29.10       60.60     14.90 o 
   7   0  13      181.91      235.35     27.94 o 
   9   0  13       23.49       37.26     24.84 o 
 -10   1  13       31.08       21.85     16.15 o 
  -9   1  13       77.23       51.37     15.58 o 
  -8   1  13      108.78      141.95     16.93 o 
  -7   1  13      466.56      382.02     13.47 o 
  -6   1  13      124.49      122.39      9.95 o 
  -5   1  13      721.08      748.39     17.06 o 
  -4   1  13       12.85        3.68      6.90 o 
  -3   1  13      507.49      540.55     14.42 o 
  -2   1  13     2018.10     2027.33     28.21 o 
  -1   1  13      196.44      212.92     11.36 o 
   0   1  13      257.16      230.99     10.14 o 
   1   1  13     1242.36     1184.65     20.25 o 
   2   1  13       45.66       50.88      7.40 o 
   3   1  13      162.52      152.69     14.12 o 
   4   1  13       16.94       16.62      6.47 o 
   5   1  13       55.33       42.84      7.54 o 
   6   1  13      155.31      138.23     13.01 o 
   7   1  13        0.02       12.15     15.70 o 
   8   1  13       80.97       83.26     17.34 o 
   9   1  13        8.98       -5.66     16.74 o 
  10   1  13        6.94       -0.97     31.20 o 
 -10   2  13       27.46        4.89     15.89 o 
  -9   2  13        0.04       -4.76     13.72 o 
  -8   2  13       85.30       92.30     16.43 o 
  -7   2  13       64.28       65.11      9.46 o 
  -6   2  13      933.46      922.10     19.60 o 
  -5   2  13      439.31      438.27     16.10 o 
  -4   2  13      168.17      191.76      8.74 o 
  -3   2  13        0.01        5.87      6.49 o 
  -2   2  13      462.65      452.54     11.72 o 
  -1   2  13      417.61      442.54     11.22 o 
   0   2  13     1649.71     1671.08     21.68 o 
   1   2  13       43.54       29.46      6.01 o 
   2   2  13      858.51      882.03     15.85 o 
   3   2  13        5.51       20.69     10.38 o 
   4   2  13      520.31      540.09     15.07 o 
   5   2  13        8.18        1.47      6.89 o 
   6   2  13        1.81       -3.73     16.98 o 
   7   2  13       13.34       13.54     11.89 o 
   8   2  13        0.24      -15.58     12.40 o 
   9   2  13        0.33      -23.93     15.95 o 
 -10   3  13        7.66      -14.04     15.35 o 
  -9   3  13       49.01       46.79     16.49 o 
  -8   3  13       14.72      -17.81     13.13 o 
  -7   3  13     1485.30     1414.81     24.75 o 
  -6   3  13      217.39      203.26     11.18 o 
  -5   3  13      486.36      485.83     14.57 o 
  -4   3  13      219.30      244.21      9.73 o 
  -3   3  13     1003.38     1013.04     19.23 o 
  -2   3  13      589.99      596.31     19.30 o 
  -1   3  13        0.25       -6.87      5.82 o 
   0   3  13       70.89       68.15      6.86 o 
   1   3  13      432.07      425.82     11.71 o 
   2   3  13        9.06       16.16      6.25 o 
   3   3  13      585.09      580.78     14.83 o 
   4   3  13       11.72       17.82      7.13 o 
   5   3  13       93.04       91.11      8.68 o 
   6   3  13       81.22       90.99     13.08 o 
   7   3  13        2.01       10.18     15.82 o 
   8   3  13       10.88        1.42     13.46 o 
   9   3  13        0.15        5.06     14.68 o 
 -10   4  13        0.28       29.19     24.53 o 
  -9   4  13      228.42      274.54     21.02 o 
  -8   4  13       37.86       22.02     20.18 o 
  -7   4  13      360.52      366.94     18.97 o 
  -6   4  13      177.35      152.93     10.51 o 
  -5   4  13       52.52       33.33      7.45 o 
  -4   4  13      451.97      429.70     12.35 o 
  -3   4  13      724.65      744.59     15.05 o 
  -2   4  13       11.20       17.52      6.47 o 
  -1   4  13     1714.82     1741.80     23.14 o 
   0   4  13       90.73       69.73      7.21 o 
   1   4  13      501.84      529.13     12.98 o 
   2   4  13       42.09       33.31      6.93 o 
   3   4  13      193.01      213.56     14.54 o 
   4   4  13       19.78       -1.78      7.08 o 
   5   4  13      197.14      210.77     10.37 o 
   6   4  13        1.67       -8.77     16.45 o 
   7   4  13       77.97       78.91     14.01 o 
   8   4  13        0.07      -15.20     13.82 o 
   9   4  13       52.26       54.87     15.58 o 
  -9   5  13       29.41       22.67     25.77 o 
  -8   5  13      382.63      462.32     34.77 o 
  -7   5  13       76.21       61.69     15.28 o 
  -6   5  13       59.13       73.30     10.53 o 
  -5   5  13      291.85      280.06     12.99 o 
  -4   5  13      319.25      313.73     21.11 o 
  -3   5  13       70.50       71.37      8.98 o 
  -2   5  13     1385.13     1439.28     37.83 o 
  -1   5  13      188.70      191.62     10.64 o 
   0   5  13      482.97      507.37     15.71 o 
   1   5  13      358.37      361.50     13.09 o 
   2   5  13      132.05      143.37     11.94 o 
   3   5  13      243.91      256.36     16.28 o 
   4   5  13      118.13      139.31     16.00 o 
   5   5  13       11.07       21.28      9.31 o 
   6   5  13       49.82       75.63     17.78 o 
   7   5  13       16.14       17.18     17.88 o 
   8   5  13       39.69       27.64     18.06 o 
   9   5  13        4.77      -18.33     18.38 o 
  -9   6  13       30.45       32.91     24.84 o 
  -8   6  13      115.78      128.23     27.94 o 
  -7   6  13        0.78        1.67     12.47 o 
  -6   6  13      468.00      471.31     16.51 o 
  -5   6  13      267.05      260.57     19.76 o 
  -4   6  13        7.72        6.25     12.10 o 
  -3   6  13        1.05       -4.90      8.09 o 
  -2   6  13      530.04      510.95     19.18 o 
  -1   6  13      136.18      153.52     10.67 o 
   0   6  13       47.43       45.83      8.90 o 
   1   6  13       21.13        7.91     11.11 o 
   2   6  13      385.52      378.18     14.44 o 
   3   6  13       13.31       11.48      9.07 o 
   4   6  13      175.37      171.57     12.04 o 
   5   6  13       14.16       11.33     13.71 o 
   6   6  13       25.12       16.26     16.43 o 
   7   6  13        0.09        0.51     18.00 o 
   8   6  13       16.30       31.30     19.60 o 
  -8   7  13       18.92       14.02     38.97 o 
  -7   7  13      224.21      233.20     17.64 o 
  -6   7  13        8.01       12.91     10.41 o 
  -5   7  13       80.84       89.60     11.38 o 
  -4   7  13      353.16      320.89     13.85 o 
  -3   7  13      733.66      724.77     18.96 o 
  -2   7  13        3.04       11.49      8.99 o 
  -1   7  13       76.59       66.42     10.06 o 
   0   7  13      259.56      247.78     23.84 o 
   1   7  13      375.59      395.95     14.88 o 
   2   7  13        0.75        3.62      8.91 o 
   3   7  13      120.23      139.73     15.91 o 
   4   7  13       21.08       26.02     10.48 o 
   5   7  13       46.31       64.49     11.21 o 
   6   7  13       22.07       41.88     17.21 o 
   7   7  13        1.06        9.70     18.11 o 
  -7   8  13        2.71       14.69     13.26 o 
  -6   8  13       81.99       74.90     12.76 o 
  -5   8  13       21.30        4.30     14.97 o 
  -4   8  13        0.97       -7.11      9.59 o 
  -3   8  13      111.99      116.58     11.53 o 
  -2   8  13      251.00      221.63     13.11 o 
  -1   8  13      967.35      956.39     22.21 o 
   0   8  13      124.92      141.44     12.42 o 
   1   8  13        2.57        2.81      9.42 o 
   2   8  13        0.24       13.53      9.93 o 
   3   8  13       11.36       -3.94     10.22 o 
   4   8  13       17.95       34.53     10.72 o 
   5   8  13       38.92       42.62     11.72 o 
   6   8  13        0.63      -22.66     29.19 o 
   7   8  13        8.72        8.03     19.53 o 
  -6   9  13       17.96       23.58     16.05 o 
  -5   9  13       24.20       20.77     11.82 o 
  -4   9  13        0.88       -7.71     10.62 o 
  -3   9  13        1.56       -9.06     10.26 o 
  -2   9  13      655.97      644.44     19.72 o 
  -1   9  13       99.52       91.90     12.11 o 
   0   9  13      292.87      317.94     15.26 o 
   1   9  13      214.40      221.22     13.96 o 
   2   9  13       16.25       10.06     11.19 o 
   3   9  13        6.04       10.35     10.24 o 
   4   9  13       98.28       75.50     12.67 o 
   5   9  13       15.12       18.24     12.39 o 
   6   9  13       33.06        7.90     19.31 o 
  -5  10  13       87.31       77.67     13.87 o 
  -4  10  13      147.27      165.98     14.43 o 
  -3  10  13       39.89       23.89     12.07 o 
  -2  10  13        4.16      -16.52     11.01 o 
  -1  10  13       30.90       51.09     12.21 o 
   0  10  13       92.32       88.11     12.79 o 
   1  10  13        1.27       -8.99     10.77 o 
   2  10  13       44.80       49.42     19.33 o 
   3  10  13        3.63       10.47     14.63 o 
   4  10  13        4.84       -8.33     13.54 o 
  -3  11  13       68.51      103.78     17.19 o 
  -2  11  13      114.18       78.79     18.86 o 
  -1  11  13        0.51      -14.25     13.68 o 
   0  11  13       65.91       33.68     14.92 o 
   1  11  13       47.96       43.25     18.27 o 
   2  11  13       19.64       29.51     15.08 o 
 -10   0  14      156.65      162.08     26.08 o 
  -8   0  14      495.70      550.81     37.88 o 
  -6   0  14      254.69      296.51     18.11 o 
  -4   0  14     2789.26     2773.63     51.37 o 
  -2   0  14      495.53      538.79     20.95 o 
   0   0  14     1186.66     1068.01     27.66 o 
   2   0  14       97.87       92.26     12.40 o 
   4   0  14      323.31      332.11     18.47 o 
   6   0  14     1896.65     1853.31     63.03 o 
   8   0  14       98.95       61.79     27.01 o 
 -10   1  14        7.03       19.87     17.59 o 
  -9   1  14       62.03       77.86     17.53 o 
  -8   1  14       99.35       71.70     16.01 o 
  -7   1  14      298.82      260.14     12.72 o 
  -6   1  14      498.84      557.44     16.70 o 
  -5   1  14      381.75      382.33     17.12 o 
  -4   1  14       16.77       12.13      8.51 o 
  -3   1  14      621.61      675.14     16.49 o 
  -2   1  14        1.82        0.93      6.94 o 
  -1   1  14        4.50        3.64      6.61 o 
   0   1  14       71.70       95.12      8.96 o 
   1   1  14      243.85      248.90     13.18 o 
   2   1  14       49.38       70.77      8.37 o 
   3   1  14       46.83       60.75      8.27 o 
   4   1  14      344.12      369.10     15.64 o 
   5   1  14       28.70       41.90      9.09 o 
   6   1  14       10.88       15.83     13.72 o 
   7   1  14       55.89       29.85     17.70 o 
   8   1  14      111.63       99.52     28.72 o 
   9   1  14        1.99       18.47     19.64 o 
 -10   2  14        0.07        9.95     17.37 o 
  -9   2  14       41.17       43.51     28.10 o 
  -8   2  14        6.00       -2.29     14.59 o 
  -7   2  14       70.83       88.37     12.11 o 
  -6   2  14      164.50      168.44     11.04 o 
  -5   2  14     2376.27     2435.97     43.47 o 
  -4   2  14      765.42      738.87     42.98 o 
  -3   2  14       77.78       97.78      8.99 o 
  -2   2  14       11.69        3.65      7.14 o 
  -1   2  14      320.31      312.03     11.90 o 
   0   2  14       52.01       49.92     11.56 o 
   1   2  14      292.49      272.64     11.23 o 
   2   2  14        6.11       20.48      8.88 o 
   3   2  14      153.44      134.24      9.48 o 
   4   2  14       43.41       32.17      8.11 o 
   5   2  14       60.73       69.92      9.59 o 
   6   2  14        0.26        0.32     14.94 o 
   7   2  14        2.37       25.75     16.02 o 
   8   2  14        2.19       -9.44     33.38 o 
   9   2  14       42.27       59.33     20.29 o 
  -9   3  14       42.83       79.39     25.15 o 
  -8   3  14      121.70      130.05     17.87 o 
  -7   3  14       22.33       31.87      9.79 o 
  -6   3  14      631.49      724.33     18.36 o 
  -5   3  14       59.77       50.23      8.97 o 
  -4   3  14     2847.26     2803.31     36.76 o 
  -3   3  14      711.60      744.10     17.18 o 
  -2   3  14       69.85       64.34      8.37 o 
  -1   3  14      235.89      209.26     11.47 o 
   0   3  14      319.53      319.78     11.88 o 
   1   3  14       19.43       11.72      7.98 o 
   2   3  14      498.80      509.38     13.05 o 
   3   3  14       22.21       13.30      6.72 o 
   4   3  14        2.38       -3.15      7.11 o 
   5   3  14       39.92       50.79      8.81 o 
   6   3  14        0.87       16.38     11.20 o 
   7   3  14       14.78        8.61     12.49 o 
   8   3  14        0.83      -12.78     17.14 o 
   9   3  14        5.09       32.68     16.25 o 
  -9   4  14        1.42       -6.83     22.36 o 
  -8   4  14       65.29       10.56     24.22 o 
  -7   4  14        0.77       -5.16     12.03 o 
  -6   4  14        0.86        6.12      8.03 o 
  -5   4  14       15.65       12.42      7.57 o 
  -4   4  14     2228.69     2224.65     28.46 o 
  -3   4  14       27.96       19.86      7.28 o 
  -2   4  14      873.44      857.34     16.43 o 
  -1   4  14        6.90       -3.54      6.47 o 
   0   4  14       62.44       54.72      7.63 o 
   1   4  14      168.26      196.52      9.44 o 
   2   4  14      232.41      257.17     10.50 o 
   3   4  14      167.31      166.15      9.73 o 
   4   4  14        7.63       -0.28      7.44 o 
   5   4  14        1.68       -2.78      8.02 o 
   6   4  14       46.12       57.97     28.23 o 
   7   4  14        4.82      -10.59     12.60 o 
   8   4  14       14.96      -19.45     13.63 o 
   9   4  14        0.73       -6.75     17.22 o 
  -9   5  14       21.38       14.28     24.53 o 
  -8   5  14       17.72        5.28     24.53 o 
  -7   5  14        0.30       12.47     11.87 o 
  -6   5  14       66.76       74.83     10.56 o 
  -5   5  14      379.63      348.21     14.10 o 
  -4   5  14        1.26       -2.85      8.92 o 
  -3   5  14      178.29      200.59     11.56 o 
  -2   5  14      423.60      459.94     15.01 o 
  -1   5  14      930.03     1001.26     23.21 o 
   0   5  14      185.86      157.26     10.55 o 
   1   5  14       39.59       37.86     12.00 o 
   2   5  14      109.93      110.85     10.30 o 
   3   5  14        0.80        0.36      8.60 o 
   4   5  14        9.01       -0.71      8.84 o 
   5   5  14      119.11      136.40     11.82 o 
   6   5  14        7.20      -17.65     14.91 o 
   7   5  14       44.52       15.21     17.62 o 
   8   5  14        4.63        0.08     40.67 o 
  -8   6  14       45.03       63.72     18.41 o 
  -7   6  14      141.83      127.44     15.16 o 
  -6   6  14        0.57        6.15     10.50 o 
  -5   6  14      256.64      252.48     13.81 o 
  -4   6  14       93.06       91.23     11.04 o 
  -3   6  14       12.17        1.03      8.76 o 
  -2   6  14      613.30      564.99     17.50 o 
  -1   6  14       76.40       83.70     10.38 o 
   0   6  14        3.04       15.36      9.11 o 
   1   6  14      673.89      691.28     18.58 o 
   2   6  14        1.23       -4.08      8.71 o 
   3   6  14       68.67       67.88     10.47 o 
   4   6  14       28.72       33.51     10.53 o 
   5   6  14       69.66       59.41     11.19 o 
   6   6  14       11.75       17.81     17.89 o 
   7   6  14        9.10        1.50     29.81 o 
   8   6  14        2.34        7.24     19.48 o 
  -7   7  14       10.04        4.89     14.01 o 
  -6   7  14      489.45      512.05     18.04 o 
  -5   7  14      226.06      201.04     13.29 o 
  -4   7  14       30.81       27.99     15.56 o 
  -3   7  14       31.43       13.92     10.98 o 
  -2   7  14      429.70      436.83     17.78 o 
  -1   7  14       39.96       33.83      9.70 o 
   0   7  14      269.69      295.06     14.24 o 
   1   7  14        4.06      -11.13      9.06 o 
   2   7  14      276.35      315.26     16.31 o 
   3   7  14       42.76       38.51     10.38 o 
   4   7  14        6.19       16.52     13.28 o 
   5   7  14        4.69        2.45     11.21 o 
   6   7  14       12.04       13.71     18.41 o 
   7   7  14        9.02        1.78     18.74 o 
  -7   8  14        5.99      -11.62     17.89 o 
  -6   8  14       37.16       17.84     12.28 o 
  -5   8  14      118.00      120.49     16.36 o 
  -4   8  14      352.11      377.80     16.36 o 
  -3   8  14        4.00       12.47     10.92 o 
  -2   8  14       16.45       10.22     10.71 o 
  -1   8  14       46.86       55.65     11.05 o 
   0   8  14      231.52      228.01     13.44 o 
   1   8  14        1.84       -3.40      9.66 o 
   2   8  14        0.30       -3.10     10.09 o 
   3   8  14        3.11       -9.58     10.88 o 
   4   8  14       46.94       43.60     13.71 o 
   5   8  14        1.09        9.50     17.66 o 
   6   8  14      117.19      111.55     41.61 o 
  -6   9  14       60.45       49.69     12.86 o 
  -5   9  14       41.91       39.26     16.00 o 
  -4   9  14        6.00      -17.39     11.59 o 
  -3   9  14      486.74      482.64     18.40 o 
  -2   9  14       16.46       14.69     11.24 o 
  -1   9  14       25.63       39.01     14.64 o 
   0   9  14       75.56       61.66     12.08 o 
   1   9  14       49.82       32.44     11.53 o 
   2   9  14      178.20      169.01     13.86 o 
   3   9  14        0.42       14.58     11.75 o 
   4   9  14       29.62       34.00     12.03 o 
   5   9  14       43.19       54.58     14.37 o 
  -4  10  14       34.50       38.30     12.74 o 
  -3  10  14       11.62       31.77     13.31 o 
  -2  10  14        0.64       -6.48     12.82 o 
  -1  10  14      124.04      113.41     19.52 o 
   0  10  14       55.01       75.52     12.94 o 
   1  10  14        2.31       -3.51     11.70 o 
   2  10  14       25.37       10.60     14.28 o 
   3  10  14       71.17       58.21     16.50 o 
  -9   0  15       44.22       10.56     24.84 o 
  -7   0  15       35.96       30.07     14.41 o 
  -5   0  15      390.38      394.39     21.89 o 
  -3   0  15      213.64      215.70     32.14 o 
  -1   0  15      282.42      276.38     16.36 o 
   1   0  15      140.04      113.63     21.27 o 
   3   0  15      183.21      207.93     16.92 o 
   5   0  15       25.56       38.76     20.49 o 
   7   0  15       20.29        3.42     23.91 o 
   9   0  15        1.14      -11.49     25.46 o 
  -9   1  15       81.96      100.93     18.97 o 
  -8   1  15       12.26        9.09     15.57 o 
  -7   1  15      314.53      311.47     13.93 o 
  -6   1  15      108.96      104.89     10.79 o 
  -5   1  15       20.71       24.27      8.76 o 
  -4   1  15      530.31      583.41     19.32 o 
  -3   1  15        1.56       -5.45      7.59 o 
  -2   1  15      236.41      236.64     11.59 o 
  -1   1  15      145.84      139.13     10.07 o 
   0   1  15      104.98      108.13     13.62 o 
   1   1  15      192.02      187.61     10.74 o 
   2   1  15       38.69        6.12      7.90 o 
   3   1  15       28.33       22.94      7.93 o 
   4   1  15       87.38      107.95     10.07 o 
   5   1  15        0.12        4.69      8.59 o 
   6   1  15       25.41       32.64     15.04 o 
   7   1  15       13.74        8.40     16.96 o 
   8   1  15      123.29       82.60     19.42 o 
   9   1  15        0.18      -15.34     18.47 o 
  -9   2  15       17.28       14.29     16.90 o 
  -8   2  15      223.01      259.73     21.19 o 
  -7   2  15       10.44      -14.34     10.56 o 
  -6   2  15      104.99      115.53     11.17 o 
  -5   2  15       29.52       23.77     10.76 o 
  -4   2  15       61.15       70.36      9.60 o 
  -3   2  15       18.73       24.61      8.46 o 
  -2   2  15      377.71      374.97     15.34 o 
  -1   2  15      160.88      162.25     10.85 o 
   0   2  15      647.21      644.71     20.02 o 
   1   2  15        8.42       15.15      7.96 o 
   2   2  15      212.05      240.10     11.69 o 
   3   2  15        9.58        4.54      8.10 o 
   4   2  15        0.08        2.60      8.70 o 
   5   2  15        0.47       -3.59      8.94 o 
   6   2  15       17.26       28.52     16.46 o 
   7   2  15        3.69       12.56     16.77 o 
   8   2  15        2.96       -1.18     17.31 o 
   9   2  15        0.02      -10.41     28.41 o 
  -9   3  15      145.88      142.03     30.12 o 
  -8   3  15        0.12       -9.00     14.71 o 
  -7   3  15      425.42      424.30     15.97 o 
  -6   3  15        2.43       10.75      9.17 o 
  -5   3  15        7.76       32.40      9.06 o 
  -4   3  15      120.95      134.32     10.52 o 
  -3   3  15      129.72      122.67      9.94 o 
  -2   3  15       88.55       96.41      9.34 o 
  -1   3  15      155.76      164.81     10.37 o 
   0   3  15        6.63       18.01      7.96 o 
   1   3  15      353.62      356.00     12.94 o 
   2   3  15        1.77       -4.83      7.75 o 
   3   3  15      204.01      202.38     11.93 o 
   4   3  15       36.25       26.11      8.89 o 
   5   3  15       19.83       18.11      9.44 o 
   6   3  15        1.14        8.19     15.79 o 
   7   3  15        0.54      -13.96     22.20 o 
   8   3  15        6.43       -7.33     27.48 o 
  -9   4  15       16.49       32.29     25.46 o 
  -8   4  15       31.69       17.08     24.53 o 
  -7   4  15      100.19       99.73     13.58 o 
  -6   4  15       10.82        5.49     11.39 o 
  -5   4  15      204.58      208.05     18.59 o 
  -4   4  15      308.74      315.18     15.73 o 
  -3   4  15     1271.18     1315.98     23.48 o 
  -2   4  15        1.10       -7.20      7.72 o 
  -1   4  15        5.53        7.70      8.51 o 
   0   4  15        5.27       -6.29      7.78 o 
   1   4  15        0.59       -2.90      7.89 o 
   2   4  15        1.39      -10.96      8.09 o 
   3   4  15      514.37      498.98     22.00 o 
   4   4  15       22.96        6.80      8.85 o 
   5   4  15       11.90       17.30      9.58 o 
   6   4  15        2.24       -8.54     14.71 o 
   7   4  15       14.66       -8.05     16.87 o 
   8   4  15        0.01      -24.22     16.39 o 
  -8   5  15      103.72      153.38     30.74 o 
  -7   5  15       31.19       53.30     15.92 o 
  -6   5  15      242.76      231.03     15.71 o 
  -5   5  15      178.67      183.44     14.84 o 
  -4   5  15      134.71      159.18     14.91 o 
  -3   5  15      227.33      212.91     19.74 o 
  -2   5  15      786.91      811.12     22.47 o 
  -1   5  15       52.40       45.07      9.55 o 
   0   5  15       22.31       10.40     10.93 o 
   1   5  15       48.85       35.46      9.46 o 
   2   5  15       41.18       53.54     10.00 o 
   3   5  15        0.27       -3.64      9.02 o 
   4   5  15      232.68      247.95     13.41 o 
   5   5  15       43.90       51.92     11.04 o 
   6   5  15       14.96       31.61     16.89 o 
   7   5  15        3.15       -1.43     17.99 o 
   8   5  15        4.01       -8.34     22.67 o 
  -8   6  15      106.21       99.67     28.25 o 
  -7   6  15       85.51       63.34     16.58 o 
  -6   6  15      165.80      194.06     13.96 o 
  -5   6  15       27.57       29.84     11.22 o 
  -4   6  15        0.88       -2.75     10.13 o 
  -3   6  15       10.73       -6.71      9.21 o 
  -2   6  15      117.56      118.54     11.36 o 
  -1   6  15       15.00       24.50     10.58 o 
   0   6  15       86.44       83.68     10.63 o 
   1   6  15        0.26       -3.39      9.07 o 
   2   6  15       56.99       43.64      9.95 o 
   3   6  15       43.26       73.88     14.88 o 
   4   6  15       37.34       27.88     10.90 o 
   5   6  15        9.57      -11.93     10.77 o 
   6   6  15       29.32       14.68     18.11 o 
   7   6  15        0.25       24.61     18.94 o 
  -7   7  15      384.67      456.19     24.68 o 
  -6   7  15       12.69       -0.24     11.02 o 
  -5   7  15       47.45       41.23     11.70 o 
  -4   7  15       18.93        8.48     10.43 o 
  -3   7  15        1.34       -4.67     10.33 o 
  -2   7  15       17.29        4.92     10.46 o 
  -1   7  15      156.25      135.32     14.52 o 
   0   7  15        3.22       -1.36      9.74 o 
   1   7  15      154.14      156.32     12.78 o 
   2   7  15        4.32        2.04     10.28 o 
   3   7  15      110.35      105.36     12.58 o 
   4   7  15        0.94       18.76     10.93 o 
   5   7  15       23.53       38.57     12.30 o 
   6   7  15        4.74       20.02     19.42 o 
  -6   8  15       36.72       48.74     13.26 o 
  -5   8  15      213.17      232.35     15.38 o 
  -4   8  15        0.58       -6.01     11.10 o 
  -3   8  15      385.76      407.07     16.91 o 
  -2   8  15       12.34      -10.09     11.34 o 
  -1   8  15       42.39       37.43     11.18 o 
   0   8  15        1.17       -5.73     13.71 o 
   1   8  15       31.07       30.54     11.13 o 
   2   8  15       67.63       84.41     12.29 o 
   3   8  15       58.09       45.96     13.13 o 
   4   8  15        8.82       -9.21     11.31 o 
   5   8  15       26.21      -16.31     12.55 o 
  -5   9  15       19.06       28.97     13.10 o 
  -4   9  15      276.53      312.93     16.39 o 
  -3   9  15       53.21       43.88     12.52 o 
  -2   9  15       90.29       88.83     13.24 o 
  -1   9  15      121.21      110.71     19.85 o 
   0   9  15       13.75        3.89     11.12 o 
   1   9  15       21.13      -11.85     12.37 o 
   2   9  15       30.29       32.21     13.13 o 
   3   9  15        5.47       12.75     18.92 o 
   4   9  15      106.15      117.44     15.19 o 
  -3  10  15       64.27       70.41     14.34 o 
  -2  10  15      106.80      106.53     14.01 o 
  -1  10  15       10.86        9.62     12.77 o 
   0  10  15       13.90       24.89     12.86 o 
   1  10  15        0.85       10.70     13.22 o 
   2  10  15       66.43       52.98     13.44 o 
  -8   0  16      199.77      246.84     31.36 o 
  -6   0  16      461.12      478.62     23.68 o 
  -4   0  16        8.09       -9.67     12.81 o 
  -2   0  16      140.93      172.24     15.67 o 
   0   0  16       26.53       44.55     12.42 o 
   2   0  16      723.50      853.67     27.60 o 
   4   0  16      225.13      240.81     17.77 o 
   6   0  16       43.91       76.38     26.08 o 
   8   0  16      297.16      255.22     35.71 o 
  -9   1  16       36.26       31.94     19.10 o 
  -8   1  16       38.36       11.24     16.11 o 
  -7   1  16      255.12      257.25     14.15 o 
  -6   1  16      331.84      290.90     13.93 o 
  -5   1  16      487.42      475.71     15.96 o 
  -4   1  16        1.71       -5.09      8.56 o 
  -3   1  16      240.95      259.27     12.65 o 
  -2   1  16       87.84       91.55     12.19 o 
  -1   1  16       13.12        4.55      8.13 o 
   0   1  16        5.68       -0.44      8.38 o 
   1   1  16        4.91       -3.82      7.98 o 
   2   1  16       44.88       44.87      9.09 o 
   3   1  16       50.80       50.25      9.42 o 
   4   1  16        0.80        1.81      8.54 o 
   5   1  16       16.33        5.87      9.64 o 
   6   1  16       59.65       49.67     18.09 o 
   7   1  16        1.24        1.96     16.24 o 
   8   1  16        6.88       -4.74     19.29 o 
  -9   2  16      142.56      125.60     62.56 o 
  -8   2  16       16.53       31.75     17.01 o 
  -7   2  16       37.71       53.71     11.08 o 
  -6   2  16      404.64      360.36     15.39 o 
  -5   2  16        4.29       -4.75      8.93 o 
  -4   2  16       40.62       48.33      9.67 o 
  -3   2  16      144.23      135.63     11.70 o 
  -2   2  16       76.91       78.71      9.66 o 
  -1   2  16      159.94      163.15     17.07 o 
   0   2  16       13.70        4.46      8.26 o 
   1   2  16       88.83       93.36      9.95 o 
   2   2  16        0.11        5.90      8.30 o 
   3   2  16        3.00        9.26      9.19 o 
   4   2  16        0.01       -1.78     11.07 o 
   5   2  16       32.89       31.46     10.05 o 
   6   2  16        0.78       -0.57     15.73 o 
   7   2  16        6.13       -4.35     25.15 o 
   8   2  16       14.82       -7.78     19.67 o 
  -8   3  16      157.24      190.25     20.84 o 
  -7   3  16        9.81       15.65     16.22 o 
  -6   3  16       57.72       76.48     12.73 o 
  -5   3  16        2.37        4.62     11.33 o 
  -4   3  16       99.20       96.79     10.77 o 
  -3   3  16        1.22       -5.08      8.75 o 
  -2   3  16      896.23      976.12     21.00 o 
  -1   3  16       10.09        8.17      8.48 o 
   0   3  16      210.99      210.00     13.49 o 
   1   3  16       63.31       58.37      9.99 o 
   2   3  16        2.63        3.62      8.73 o 
   3   3  16       24.90       22.01      8.95 o 
   4   3  16       26.70       32.88      9.59 o 
   5   3  16       11.45        2.08      9.48 o 
   6   3  16       18.46       26.12     17.50 o 
   7   3  16        6.01       31.22     18.22 o 
   8   3  16        6.29       37.45     20.36 o 
  -8   4  16       91.15      147.79     31.05 o 
  -7   4  16       97.91      104.10     17.77 o 
  -6   4  16      168.56      157.12     15.30 o 
  -5   4  16       79.89       91.11     17.38 o 
  -4   4  16      782.72      765.63     42.31 o 
  -3   4  16       13.08       19.57     10.98 o 
  -2   4  16      268.80      255.42     15.15 o 
  -1   4  16        0.11       12.52     12.86 o 
   0   4  16      137.74      146.18     16.92 o 
   1   4  16       16.51       10.35      8.87 o 
   2   4  16      147.10      159.48     11.39 o 
   3   4  16        0.02       21.50     12.01 o 
   4   4  16       19.62       20.13     12.41 o 
   5   4  16        0.04      -16.73     11.53 o 
   6   4  16        0.11       28.62     17.02 o 
   7   4  16        2.65        1.93     17.12 o 
  -8   5  16        6.11      -15.21     26.08 o 
  -7   5  16      241.67      230.43     21.40 o 
  -6   5  16       10.90       16.69     12.64 o 
  -5   5  16      238.63      278.19     21.08 o 
  -4   5  16       48.03       37.18     12.42 o 
  -3   5  16       80.55       67.27     12.69 o 
  -2   5  16      187.31      195.85     14.69 o 
  -1   5  16       23.77       29.50     11.93 o 
   0   5  16       25.42       31.35     11.18 o 
   1   5  16       21.08       10.32     10.75 o 
   2   5  16       46.74       40.49     11.67 o 
   3   5  16       40.31       61.93     12.78 o 
   4   5  16        6.91       15.81     12.45 o 
   5   5  16      210.89      216.64     27.24 o 
   6   5  16        2.32        9.00     25.77 o 
   7   5  16        5.45        4.35     25.77 o 
  -7   6  16        2.17       -7.37     17.28 o 
  -6   6  16       16.39        6.30     12.74 o 
  -5   6  16       35.75       19.50     13.32 o 
  -4   6  16        0.37        5.20     12.30 o 
  -3   6  16      139.57      128.61     14.56 o 
  -2   6  16      291.36      292.69     16.88 o 
  -1   6  16      351.21      366.76     18.06 o 
   0   6  16       89.28       68.41     15.25 o 
   1   6  16        3.19        6.54     12.30 o 
   2   6  16       23.89        5.57     12.03 o 
   3   6  16       44.81       56.56     12.48 o 
   4   6  16        0.90      -11.47     12.07 o 
   5   6  16        9.94        5.13     12.83 o 
   6   6  16       11.64       27.32     27.94 o 
  -6   7  16       16.02       11.31     13.44 o 
  -5   7  16        6.95       13.80     13.40 o 
  -4   7  16      128.45      167.75     19.12 o 
  -3   7  16        8.30       13.55     12.40 o 
  -2   7  16      705.77      691.96     25.28 o 
  -1   7  16      110.28       94.28     13.89 o 
   0   7  16        5.24        6.52     10.33 o 
   1   7  16       31.61       28.50     14.79 o 
   2   7  16       63.21       75.99     11.85 o 
   3   7  16        0.42      -15.62     10.41 o 
   4   7  16        0.89      -16.52     16.73 o 
   5   7  16        1.53      -12.34     16.36 o 
   6   7  16        7.14       26.62     20.41 o 
  -5   8  16       29.99       27.61     12.57 o 
  -4   8  16       34.81       44.04     12.34 o 
  -3   8  16        2.46        4.04     11.44 o 
  -2   8  16        3.47        9.21     11.56 o 
  -1   8  16       71.91       82.25     15.73 o 
   0   8  16        1.41       -1.33     11.06 o 
   1   8  16       12.91       19.60     11.40 o 
   2   8  16       34.01       57.48     12.54 o 
   3   8  16        0.18        9.95     13.89 o 
   4   8  16       50.82       50.62     13.20 o 
  -4   9  16       33.52       40.50     12.46 o 
  -3   9  16       47.73       58.17     15.40 o 
  -2   9  16        2.92        1.93     11.84 o 
  -1   9  16        2.52        3.53     12.04 o 
   0   9  16       17.80       -6.86     11.66 o 
   1   9  16        5.13        6.40     11.94 o 
   2   9  16        7.00       -3.81     12.65 o 
   3   9  16       38.32       65.83     13.78 o 
  -7   0  17      168.67      184.86     40.36 o 
  -5   0  17       47.94       45.31     26.39 o 
  -3   0  17       23.02       17.24     17.70 o 
  -1   0  17      105.97       90.52     14.13 o 
   1   0  17      946.85      965.73     45.49 o 
   3   0  17       57.28       41.90     13.22 o 
   5   0  17        7.14       -6.06     14.47 o 
   7   0  17        0.25        0.00     26.39 o 
  -8   1  17        8.37       -6.34     20.49 o 
  -7   1  17        7.86       -9.33     10.54 o 
  -6   1  17       79.62       81.28     11.94 o 
  -5   1  17      220.60      211.17     13.14 o 
  -4   1  17       20.62       17.60      9.97 o 
  -3   1  17      188.96      191.43     12.19 o 
  -2   1  17        8.41       12.69      8.77 o 
  -1   1  17       82.57       82.66     13.06 o 
   0   1  17      353.37      383.02     14.56 o 
   1   1  17       95.29       85.34     10.23 o 
   2   1  17       21.72       17.75     10.67 o 
   3   1  17      143.80      135.15     11.83 o 
   4   1  17       16.24       11.98      9.47 o 
   5   1  17        4.81       -6.21      9.73 o 
   6   1  17        1.58       32.05     17.28 o 
   7   1  17        8.57        1.97     18.19 o 
   8   1  17       56.08       42.89     21.73 o 
  -8   2  17       49.70       65.45     19.41 o 
  -7   2  17        9.21        0.10     10.41 o 
  -6   2  17       17.16       12.08     10.60 o 
  -5   2  17       41.95       40.37     10.82 o 
  -4   2  17      217.81      195.59     12.69 o 
  -3   2  17      111.21      112.38     11.08 o 
  -2   2  17       88.28      103.29     10.85 o 
  -1   2  17        0.41        7.61      8.90 o 
   0   2  17      156.22      147.69     11.56 o 
   1   2  17       33.57       51.70      9.62 o 
   2   2  17      124.78      119.31     11.21 o 
   3   2  17       11.17       11.88     15.42 o 
   4   2  17       32.79       41.70     10.35 o 
   5   2  17        0.62       20.60     10.11 o 
   6   2  17       37.19       48.03     18.72 o 
   7   2  17        0.19        8.77     18.33 o 
  -8   3  17        4.57       -5.12     18.19 o 
  -7   3  17        4.57      -13.11     11.12 o 
  -6   3  17       12.18       14.04     11.45 o 
  -5   3  17      693.04      686.76     19.78 o 
  -4   3  17       98.11       85.12     11.09 o 
  -3   3  17       65.17      101.29     11.38 o 
  -2   3  17      236.29      246.40     13.53 o 
  -1   3  17      473.88      509.69     19.33 o 
   0   3  17      121.89      118.69     11.02 o 
   1   3  17        3.84        3.17     11.23 o 
   2   3  17        9.61       11.52      9.37 o 
   3   3  17        5.52        1.45      9.68 o 
   4   3  17       12.40      -13.81      9.78 o 
   5   3  17       61.69       63.17     11.51 o 
   6   3  17        1.90        8.47     16.33 o 
   7   3  17        5.71        3.49     33.69 o 
  -7   4  17      163.14      186.67     16.63 o 
  -6   4  17       44.53       49.94     22.19 o 
  -5   4  17      215.47      215.45     16.98 o 
  -4   4  17       32.95       16.87     18.47 o 
  -3   4  17       17.14       13.36     11.08 o 
  -2   4  17      169.26      168.79     14.60 o 
  -1   4  17      125.52      112.23     12.83 o 
   0   4  17        3.52       -7.71     10.45 o 
   1   4  17      244.10      242.10     16.05 o 
   2   4  17       11.17        4.23     11.46 o 
   3   4  17       88.72       85.01     13.19 o 
   4   4  17        3.06      -14.03     15.68 o 
   5   4  17       12.89       11.79     15.88 o 
   6   4  17        1.91       30.43     24.84 o 
   7   4  17        6.45       55.27     30.12 o 
  -7   5  17        6.59       -4.87     22.98 o 
  -6   5  17      191.79      217.46     17.39 o 
  -5   5  17       43.18       56.15     13.75 o 
  -4   5  17       55.96       61.27     13.66 o 
  -3   5  17       54.10       56.35     12.96 o 
  -2   5  17      221.07      166.25     14.93 o 
  -1   5  17       24.18       12.32     13.08 o 
   0   5  17      234.93      280.55     23.23 o 
   1   5  17       15.58        2.34     11.87 o 
   2   5  17       96.94      133.61     15.05 o 
   3   5  17       41.66       47.12     13.29 o 
   4   5  17       29.72       15.42     12.41 o 
   5   5  17       31.67       41.27     13.83 o 
   6   5  17        0.35      -22.36     26.08 o 
  -6   6  17       15.34      -10.95     13.43 o 
  -5   6  17        0.34        4.03     12.90 o 
  -4   6  17      124.48      142.55     15.17 o 
  -3   6  17      103.48      108.67     14.44 o 
  -2   6  17       13.28       29.60     13.42 o 
  -1   6  17        1.15       -0.92     12.13 o 
   0   6  17      253.29      238.05     23.44 o 
   1   6  17       12.24       13.46     13.14 o 
   2   6  17        0.13       -3.13     12.40 o 
   3   6  17       11.57        6.03     24.99 o 
   4   6  17       21.76       30.04     13.83 o 
   5   6  17        2.81        8.84     13.43 o 
   6   6  17       22.07       22.67     29.19 o 
  -5   7  17       37.70       35.86     14.48 o 
  -4   7  17        6.39       17.83     13.65 o 
  -3   7  17       17.63        8.57     19.58 o 
  -2   7  17       84.10       82.73     14.44 o 
  -1   7  17      244.49      292.11     18.41 o 
   0   7  17       17.34        2.65     12.60 o 
   1   7  17       28.76       20.87     15.09 o 
   2   7  17       49.82       22.34     16.69 o 
   3   7  17       29.02       46.51     15.72 o 
   4   7  17        1.55       -4.01     13.88 o 
   5   7  17       10.65       10.79     14.75 o 
  -4   8  17       64.94       41.06     14.91 o 
  -3   8  17       37.17       36.42     13.86 o 
  -2   8  17        0.33      -13.15     13.40 o 
  -1   8  17       17.16       20.83     14.10 o 
   0   8  17       77.50      107.99     16.07 o 
   1   8  17      188.42      196.04     24.78 o 
   2   8  17       13.45       13.96     13.62 o 
   3   8  17        0.77        4.15     14.63 o 
  -2   9  17        8.30       27.96     14.64 o 
  -1   9  17        5.79        1.62     14.46 o 
   0   9  17      154.25      146.78     16.54 o 
   1   9  17       12.21        1.89     12.84 o 
  -8   0  18      156.25      126.06     28.56 o 
  -6   0  18      503.01      584.96     39.12 o 
  -4   0  18       83.01       77.78     16.33 o 
  -2   0  18      441.90      471.50     22.82 o 
   0   0  18       24.68       33.97     29.50 o 
   2   0  18      251.74      292.24     19.38 o 
   4   0  18        1.74       10.65     28.56 o 
   6   0  18       15.31      -10.87     23.29 o 
  -8   1  18        8.05       20.44     18.50 o 
  -7   1  18       45.26       53.32     12.68 o 
  -6   1  18       58.19       30.13     11.09 o 
  -5   1  18      269.75      290.52     15.08 o 
  -4   1  18      324.75      335.23     15.35 o 
  -3   1  18      123.34      145.81     12.00 o 
  -2   1  18        0.83       -8.69      8.92 o 
  -1   1  18       79.87       82.51     10.63 o 
   0   1  18        2.47       -4.08      9.11 o 
   1   1  18        2.60        3.78      9.28 o 
   2   1  18        0.33       -6.28      9.45 o 
   3   1  18       66.60       79.64     13.04 o 
   4   1  18        6.59        4.86      9.99 o 
   5   1  18        0.31       -5.69     10.20 o 
   6   1  18       53.47       41.63     17.75 o 
   7   1  18        1.71      -10.52     21.73 o 
  -7   2  18        0.65       -1.10     11.26 o 
  -6   2  18       21.79        7.69     17.88 o 
  -5   2  18       21.34       35.40     10.95 o 
  -4   2  18      142.23      134.97     12.48 o 
  -3   2  18      723.15      759.48     24.00 o 
  -2   2  18      256.11      262.94     13.71 o 
  -1   2  18        2.64      -11.34      9.08 o 
   0   2  18        7.78        6.74      9.73 o 
   1   2  18        9.20        0.99      9.32 o 
   2   2  18        6.82        7.47     10.93 o 
   3   2  18       13.03        9.51      9.95 o 
   4   2  18        5.45       13.59      9.97 o 
   5   2  18       15.36       24.30     10.98 o 
   6   2  18        4.89       -1.01     16.96 o 
   7   2  18        5.89      -28.89     19.26 o 
  -7   3  18       40.39       42.96     14.98 o 
  -6   3  18       16.20       30.35     11.66 o 
  -5   3  18       31.17       26.43     11.06 o 
  -4   3  18      141.72      162.50     14.30 o 
  -3   3  18       43.97       36.35     10.84 o 
  -2   3  18     1105.35     1097.61     30.61 o 
  -1   3  18       75.80       49.81     10.57 o 
   0   3  18       13.46       22.85     10.36 o 
   1   3  18       21.60       31.34      9.93 o 
   2   3  18       32.44       42.83     10.26 o 
   3   3  18        5.63       -1.33     10.35 o 
   4   3  18       56.48       83.69     11.96 o 
   5   3  18        7.02       -1.17     11.21 o 
   6   3  18        0.12       -9.73     25.77 o 
  -7   4  18        5.63       14.19     14.10 o 
  -6   4  18       59.23       82.13     14.96 o 
  -5   4  18        4.43      -15.12     12.69 o 
  -4   4  18        9.08      -14.18     12.14 o 
  -3   4  18        4.96       -0.58     12.03 o 
  -2   4  18      550.99      547.83     21.30 o 
  -1   4  18        2.23       -9.15     10.80 o 
   0   4  18      143.26      169.28     15.00 o 
   1   4  18        0.02        4.71     11.74 o 
   2   4  18       22.32        5.49     21.93 o 
   3   4  18       12.83        5.94     18.14 o 
   4   4  18       27.53       38.57     13.60 o 
   5   4  18       27.45        8.18     18.86 o 
   6   4  18        0.99      -27.94     27.01 o 
  -6   5  18        3.95      -21.03     14.02 o 
  -5   5  18       16.35       17.19     13.61 o 
  -4   5  18       41.30       24.20     13.77 o 
  -3   5  18       51.56       49.53     14.24 o 
  -2   5  18       10.10       10.92     12.48 o 
  -1   5  18        5.16       17.36     12.50 o 
   0   5  18       93.19       99.28     13.84 o 
   1   5  18      262.76      269.60     25.27 o 
   2   5  18       17.90       26.56     12.72 o 
   3   5  18        2.29      -18.00     12.00 o 
   4   5  18        9.88        8.84     13.27 o 
   5   5  18       14.18       -0.62     13.40 o 
  -5   6  18       59.85       55.42     15.74 o 
  -4   6  18        1.02      -19.41     12.94 o 
  -3   6  18       82.61       66.54     29.15 o 
  -2   6  18       39.50       54.31     14.31 o 
  -1   6  18       31.42       18.20     13.50 o 
   0   6  18      202.37      186.18     16.74 o 
   1   6  18        2.37       -4.18     15.33 o 
   2   6  18        0.07       -2.80     13.23 o 
   3   6  18       50.89       60.04     20.90 o 
   4   6  18        0.02      -15.64     14.20 o 
   5   6  18        1.63       -6.81     14.23 o 
  -4   7  18      221.62      239.63     18.79 o 
  -3   7  18       48.62       71.75     14.98 o 
  -2   7  18       25.62       16.88     17.59 o 
  -1   7  18        6.34       24.84     15.81 o 
   0   7  18       66.06       58.66     14.25 o 
   1   7  18        5.63      -20.33     13.55 o 
   2   7  18       10.78       11.12     14.56 o 
   3   7  18        0.04       -1.83     16.75 o 
   4   7  18       14.18        7.09     15.10 o 
  -3   8  18       44.62       36.63     15.24 o 
  -2   8  18       74.29       93.19     16.06 o 
  -1   8  18        0.34       -0.33     14.40 o 
   0   8  18        5.02       -9.02     14.09 o 
   1   8  18        5.69        1.50     15.10 o 
   2   8  18       51.77       32.21     16.18 o 
  -7   0  19       75.62       54.39     18.11 o 
  -5   0  19        0.11       13.15     22.82 o 
  -3   0  19       57.92       47.22     15.57 o 
  -1   0  19       48.98       56.77     15.86 o 
   1   0  19      100.45       74.60     15.47 o 
   3   0  19       12.09       15.37     14.91 o 
   5   0  19       16.84       17.78     16.43 o 
  -7   1  19       61.66       74.82     13.95 o 
  -6   1  19        1.83       -2.65     11.49 o 
  -5   1  19       96.99       84.43     12.54 o 
  -4   1  19       19.70       12.44     11.13 o 
  -3   1  19        6.11       -1.78     12.17 o 
  -2   1  19      133.92      141.27     14.34 o 
  -1   1  19        5.16       -0.29      9.31 o 
   0   1  19       71.61       84.80     13.32 o 
   1   1  19       12.69       18.50     10.04 o 
   2   1  19        7.34        3.46      9.92 o 
   3   1  19       35.58       34.66     11.23 o 
   4   1  19        9.00        0.42     11.24 o 
   5   1  19        1.23        7.26     11.79 o 
   6   1  19        0.87       11.95     18.00 o 
  -7   2  19        6.18       24.08     12.99 o 
  -6   2  19       89.25       98.75     13.44 o 
  -5   2  19       11.55       10.56     11.59 o 
  -4   2  19       89.85       80.03     12.46 o 
  -3   2  19        9.36      -13.37     10.23 o 
  -2   2  19        8.42        5.33     13.44 o 
  -1   2  19        2.02       -9.12      9.74 o 
   0   2  19        2.45        1.47     10.11 o 
   1   2  19       12.28       19.14     10.05 o 
   2   2  19       52.46       55.43     11.00 o 
   3   2  19        6.42        9.30     10.63 o 
   4   2  19       21.02       23.20     11.19 o 
   5   2  19        3.31        6.30     13.04 o 
   6   2  19        0.03       -3.64     18.30 o 
  -6   3  19        0.82       -0.60     17.13 o 
  -5   3  19      201.19      219.16     25.90 o 
  -4   3  19       10.88        3.95     11.21 o 
  -3   3  19       12.42       13.72     10.79 o 
  -2   3  19       54.29       50.94     11.68 o 
  -1   3  19       11.34       -2.98     10.55 o 
   0   3  19       48.91       45.49     11.04 o 
   1   3  19        3.06        7.38     10.41 o 
   2   3  19        7.61        7.23     10.30 o 
   3   3  19       67.53       70.73     11.60 o 
   4   3  19        0.25      -13.49     10.60 o 
   5   3  19       21.43       51.04     12.51 o 
   6   3  19        3.34       -3.07     18.66 o 
  -6   4  19       19.85       29.42     20.36 o 
  -5   4  19        0.82      -11.17     13.01 o 
  -4   4  19        7.84       -3.06     16.41 o 
  -3   4  19       48.70       78.79     14.50 o 
  -2   4  19       91.34       92.56     14.84 o 
  -1   4  19      234.42      250.10     17.50 o 
   0   4  19        4.54        4.69     12.47 o 
   1   4  19        4.38       -3.91     12.40 o 
   2   4  19        3.34        0.03     12.32 o 
   3   4  19        7.60       16.18     12.48 o 
   4   4  19        0.10       -8.41     13.39 o 
   5   4  19       53.95       75.67     23.13 o 
  -5   5  19       18.17       15.01     13.77 o 
  -4   5  19       61.93       71.12     16.54 o 
  -3   5  19      119.65      101.36     14.89 o 
  -2   5  19        5.14       10.42     13.49 o 
  -1   5  19       47.38       44.15     13.97 o 
   0   5  19      174.25      189.89     16.89 o 
   1   5  19        2.42      -11.46     12.59 o 
   2   5  19       20.31       11.71     13.62 o 
   3   5  19        6.03        7.39     13.89 o 
   4   5  19        0.07      -20.07     13.38 o 
  -4   6  19       56.72       47.87     20.07 o 
  -3   6  19        0.11        4.30     13.23 o 
  -2   6  19        0.12       -3.23     12.89 o 
  -1   6  19        9.92        7.48     18.60 o 
   0   6  19       71.52       40.98     14.33 o 
   1   6  19        0.23        9.56     13.52 o 
   2   6  19       10.26       24.56     13.55 o 
   3   6  19        0.12       11.66     14.25 o 
  -3   7  19       22.26       46.64     16.42 o 
  -2   7  19        8.28      -12.11     14.99 o 
  -1   7  19       10.70       -0.50     14.12 o 
   0   7  19        9.52       11.24     21.46 o 
   1   7  19        4.44       15.34     15.69 o 
   2   7  19        0.52      -10.86     14.71 o 
  -6   0  20       47.06       62.72     18.88 o 
  -4   0  20       39.55       33.86     16.90 o 
  -2   0  20       12.09       30.98     16.89 o 
   0   0  20       39.62       35.03     16.30 o 
   2   0  20        6.64        3.63     15.26 o 
   4   0  20       46.75       53.40     18.63 o 
  -6   1  20       10.77        3.35     12.74 o 
  -5   1  20       42.22       33.15     12.83 o 
  -4   1  20       58.11       53.24     12.92 o 
  -3   1  20       74.24       77.95     12.22 o 
  -2   1  20       18.13       25.61     11.16 o 
  -1   1  20       50.07       32.66     11.34 o 
   0   1  20       33.66       34.86     11.52 o 
   1   1  20        1.65      -10.34     10.25 o 
   2   1  20        0.39        7.02     14.21 o 
   3   1  20        6.40       12.08     11.08 o 
   4   1  20       12.38       11.79     13.72 o 
   5   1  20        2.39       -7.32     12.36 o 
  -6   2  20       10.40        6.59     15.46 o 
  -5   2  20       16.59       21.06     12.21 o 
  -4   2  20      125.15      118.80     13.30 o 
  -3   2  20       78.07       88.37     15.28 o 
  -2   2  20        0.24      -12.23     10.93 o 
  -1   2  20        9.54       18.18     10.88 o 
   0   2  20       36.79       15.28     11.13 o 
   1   2  20       22.63       14.77     11.22 o 
   2   2  20        1.85        9.20     11.53 o 
   3   2  20        0.69       -1.43     10.88 o 
   4   2  20        1.63        1.51     12.40 o 
   5   2  20        0.80       -1.28     14.46 o 
  -5   3  20        0.44       -9.10     13.96 o 
  -4   3  20       35.04       37.50     19.52 o 
  -3   3  20        3.29       -1.73     13.12 o 
  -2   3  20       66.99       34.91     13.83 o 
  -1   3  20        3.24        9.93     12.75 o 
   0   3  20      164.27      172.15     13.90 o 
   1   3  20        0.01        5.52     11.20 o 
   2   3  20       33.74       38.66     11.94 o 
   3   3  20        5.61        9.29     14.07 o 
   4   3  20        2.41       -5.88     11.96 o 
   5   3  20        0.76       -7.07     14.71 o 
  -5   4  20       20.45        7.46     15.15 o 
  -4   4  20       19.54        4.16     14.11 o 
  -3   4  20       19.68       22.08     13.68 o 
  -2   4  20      279.14      259.68     44.56 o 
  -1   4  20        3.98      -14.22     13.39 o 
   0   4  20       36.20       42.54     14.60 o 
   1   4  20        5.88       -3.96     13.10 o 
   2   4  20       14.77       13.43     16.08 o 
   3   4  20        2.60       -6.74     13.60 o 
   4   4  20        4.21      -12.53     13.84 o 
  -4   5  20        2.38       10.89     14.55 o 
  -3   5  20       55.07       49.11     15.32 o 
  -2   5  20        1.83       -0.79     13.85 o 
  -1   5  20       20.98        8.44     14.44 o 
   0   5  20       39.68       11.82     13.96 o 
   1   5  20       12.09       12.65     18.86 o 
   2   5  20        2.81      -11.05     13.71 o 
   3   5  20        0.54       21.89     35.40 o 
  -3   6  20        0.44       -7.93     15.47 o 
  -2   6  20        0.27      -20.44     13.86 o 
  -1   6  20       15.72       -8.38     18.30 o 
   0   6  20       97.85       77.92     20.20 o 
   1   6  20       28.92       -4.05     13.80 o 
   2   6  20       22.46        7.43     14.58 o 
  -5   0  21       41.81       68.28     20.17 o 
  -3   0  21        8.38       15.89     17.18 o 
  -1   0  21        0.54      -18.19     24.99 o 
   1   0  21        0.06      -23.14     19.87 o 
   3   0  21       98.09      108.39     21.89 o 
  -5   1  21        0.93      -13.75     12.96 o 
  -4   1  21       30.29       24.35     12.46 o 
  -3   1  21       50.54       47.98     12.63 o 
  -2   1  21        0.61       13.22     11.42 o 
  -1   1  21       17.28       18.35     11.52 o 
   0   1  21        0.72       -4.45     11.06 o 
   1   1  21        5.18      -13.01     10.97 o 
   2   1  21       33.26       31.20     11.79 o 
   3   1  21       19.99       22.93     12.27 o 
   4   1  21        0.26       -1.79     12.28 o 
  -5   2  21        8.02       -5.59     12.90 o 
  -4   2  21        2.02        0.11     11.71 o 
  -3   2  21       15.69       -6.08     11.99 o 
  -2   2  21       15.15       33.74     12.18 o 
  -1   2  21        9.00        5.65     11.46 o 
   0   2  21        3.14        4.47     11.64 o 
   1   2  21        0.04        1.19     14.13 o 
   2   2  21       26.90       28.57     15.10 o 
   3   2  21        0.68        0.50     10.95 o 
   4   2  21        5.33       29.06     13.09 o 
  -4   3  21        0.69       20.19     15.22 o 
  -3   3  21      137.50      122.42     16.13 o 
  -2   3  21       22.19       11.60     13.43 o 
  -1   3  21        0.68      -17.92     13.16 o 
   0   3  21       98.27      116.43     15.90 o 
   1   3  21       79.59      101.23     19.61 o 
   2   3  21       12.85        6.23     17.64 o 
   3   3  21        1.84      -12.95     13.70 o 
  -3   4  21       34.03       46.81     16.92 o 
  -2   4  21        0.17      -20.88     13.92 o 
  -1   4  21       30.08       39.65     15.41 o 
   0   4  21       40.46       32.05     14.28 o 
   1   4  21       13.51        8.39     14.40 o 
   2   4  21        1.07      -15.06     13.87 o 
  -2   5  21        6.43       11.75     17.50 o 
  -1   5  21        5.21        3.50     14.51 o 
   0   5  21       86.30       37.91     16.05 o 
   1   5  21        2.66       -5.44     14.10 o 
  -2   0  22        6.16       16.07     17.72 o 
   0   0  22       18.03       14.53     18.09 o 
   2   0  22        1.96      -22.76     15.55 o 
  -3   1  22       80.93       76.96     14.19 o 
  -2   1  22       62.28       52.90     13.34 o 
  -1   1  22       16.76       18.60     13.10 o 
   0   1  22        1.18       -8.82     11.50 o 
   1   1  22        3.48       -5.68     12.37 o 
   2   1  22        1.27        9.16     12.49 o 
  -3   2  22        1.08      -12.44     12.86 o 
  -2   2  22       52.43       49.40     13.36 o 
  -1   2  22       84.13       65.59     14.18 o 
   0   2  22       48.47       31.71     12.38 o 
   1   2  22        0.17       -7.16     12.38 o 
   2   2  22        4.04      -14.14     12.40 o 
  -2   3  22        9.27        9.45     15.40 o 
  -1   3  22        9.05       -1.61     14.50 o 
   0   3  22      225.42      223.78     18.69 o 
   1   3  22        0.53       -2.65     14.48 o 
                                                 
